# Supplementary material for: 1,8-Bis(4-fluoro­phen­yl)naphthalene
Source: Acta Crystallogr Sect E Struct Rep Online. 2011 Jun 11;67(Pt 7):o1595. doi: 10.1107/S1600536811020563 (PMC3151928; doi:10.1107/S1600536811020563)
Supplement: Supplementary file 1 [file e-67-o1595-sup1.cif]

##############################################################################
#                                                                            #
# This CIF contains the data in a paper accepted for publication in          #
# Acta Crystallographica Section E. It conforms to the requirements of       #
# Notes for Authors for Acta Crystallographica Section E, and has been       #
# peer reviewed under the auspices of the IUCr Commission on Journals.       #
#                                                                            #
# Full details of the Crystallographic Information File format               #
# are given in the paper "The Crystallographic Information File (CIF):       #
# a New Standard Archive File for Crystallography" by S. R. Hall, F. H.      #
# Allen and I. D. Brown [Acta Cryst. (1991), A47, 655-685].                  #
#                                                                            #
# The current version of the core CIF dictionary is obtainable from          #
# ftp://ftp.iucr.org/pub/cif_core.dic.                                       #
#                                                                            #
# Software is freely available for graphical display of the structure(s)     #
# in this CIF. For information consult the CIF software page                 #
# http://www.iucr.org/resources/cif/software.                                #
#                                                                            #
# This file may be used for bona fide research purposes within the           #
# scientific community so long as proper attribution is given to the journal # 
# article from which it was obtained.                                        #
#                                                                            #
##############################################################################
data_I
_audit_creation_method     SHELXL-97
_chemical_name_systematic
;
1,8-Bis(4-fluorophenyl)naphthalene
;
_chemical_name_common     ?
_chemical_formula_moiety     'C22 H14 F2'
_chemical_formula_sum     'C22 H14 F2'
_chemical_formula_iupac     'C22 H14 F2'
_chemical_formula_weight     316.33
_chemical_melting_point     ?
_symmetry_cell_setting     triclinic
_symmetry_space_group_name_H-M     'P -1'
_symmetry_space_group_name_Hall     '-P 1'
loop_
    _symmetry_equiv_pos_as_xyz
    'x, y, z'
    '-x, -y, -z'
_cell_length_a     8.4086(11)
_cell_length_b     9.6252(11)
_cell_length_c     11.2618(13)
_cell_angle_alpha     87.705(9)
_cell_angle_beta     74.895(10)
_cell_angle_gamma     64.111(12)
_cell_volume     788.81(16)
_cell_formula_units_Z     2
_cell_measurement_reflns_used     1771
_cell_measurement_theta_min     3.6251
_cell_measurement_theta_max     29.2311
_cell_measurement_temperature     293(2)
_exptl_crystal_description     block
_exptl_crystal_colour     colorless
_exptl_crystal_size_max     0.20
_exptl_crystal_size_mid     0.20
_exptl_crystal_size_min     0.16
_exptl_crystal_density_diffrn     1.332
_exptl_crystal_density_meas     ?
_exptl_crystal_density_method     'not measured'
_exptl_crystal_F_000     328
_exptl_absorpt_coefficient_mu     0.092
_exptl_absorpt_correction_type     none
_exptl_absorpt_process_details     ?
_exptl_absorpt_correction_T_min     ?
_exptl_absorpt_correction_T_max     ?
_exptl_special_details
;
;
_diffrn_ambient_temperature     293(2)
_diffrn_radiation_type     MoK\a
_diffrn_radiation_wavelength     0.71073
_diffrn_radiation_monochromator     graphite
_diffrn_measurement_device_type
                                'Oxford Diffraction Xcalibur Atlas Gemini ultra'
_diffrn_measurement_method     \w
_diffrn_detector_area_resol_mean     10.3592
_diffrn_reflns_number     5315
_diffrn_reflns_av_R_equivalents     0.0298
_diffrn_reflns_av_sigmaI/netI     0.0561
_diffrn_reflns_theta_min     3.63
_diffrn_reflns_theta_max     25.34
_diffrn_reflns_theta_full     25.34
_diffrn_measured_fraction_theta_max     0.997
_diffrn_measured_fraction_theta_full     0.997
_diffrn_reflns_limit_h_min     -10
_diffrn_reflns_limit_h_max     7
_diffrn_reflns_limit_k_min     -11
_diffrn_reflns_limit_k_max     11
_diffrn_reflns_limit_l_min     -13
_diffrn_reflns_limit_l_max     13
_diffrn_standards_number     ?
_diffrn_standards_interval_count     ?
_diffrn_standards_interval_time     ?
_diffrn_standards_decay_%     ?
_refine_special_details
;
Refinement of <i>F</i>^2^ against ALL reflections. The weighted <i>R</i>-factor
<i>wR</i> and goodness of fit <i>S</i> are based on <i>F</i>^2^, conventional
<i>R</i>-factors <i>R</i> are based on <i>F</i>, with <i>F</i> set to zero for
negative <i>F</i>^2^. The threshold expression of <i>F</i>^2^ >
\s(<i>F</i>^2^) is used only for calculating <i>R</i>-factors(gt) <i>etc</i>.
and is not relevant to the choice of reflections for refinement.
<i>R</i>-factors based on <i>F</i>^2^ are statistically about twice as large
as those based on <i>F</i>, and <i>R</i>- factors based on ALL data will be
even larger.
;
_reflns_number_total     2885
_reflns_number_gt     1543
_reflns_threshold_expression     I>2sigma(I)
_refine_ls_structure_factor_coef     Fsqd
_refine_ls_matrix_type     full
_refine_ls_R_factor_all     0.0861
_refine_ls_R_factor_gt     0.0414
_refine_ls_wR_factor_gt     0.0860
_refine_ls_wR_factor_ref     0.0949
_refine_ls_goodness_of_fit_ref     0.831
_refine_ls_restrained_S_all     0.831
_refine_ls_number_reflns     2885
_refine_ls_number_parameters     217
_refine_ls_number_restraints     0
_refine_ls_hydrogen_treatment     constr
_refine_ls_weighting_scheme     calc
_refine_ls_weighting_details
         'calc w=1/[\s^2^(Fo^2^)+(0.0473P)^2^+0.0000P] where P=(Fo^2^+2Fc^2^)/3'
_atom_sites_solution_hydrogens     geom
_atom_sites_solution_primary     direct
_atom_sites_solution_secondary     difmap
_refine_ls_shift/su_max     0.000
_refine_ls_shift/su_mean     0.000
_refine_diff_density_max     0.141
_refine_diff_density_min     -0.139
_refine_ls_extinction_method     none
_refine_ls_extinction_coef     ?
loop_
    _atom_type_symbol
    _atom_type_description
    _atom_type_scat_dispersion_real
    _atom_type_scat_dispersion_imag
    _atom_type_scat_source
    'C' 'C' 0.0033 0.0016
                         'International Tables Vol C Tables 4.2.6.8 and 6.1.1.4'
    'H' 'H' 0.0000 0.0000
                         'International Tables Vol C Tables 4.2.6.8 and 6.1.1.4'
    'F' 'F' 0.0171 0.0103
                         'International Tables Vol C Tables 4.2.6.8 and 6.1.1.4'
_computing_data_collection     'CrysAlis PRO CCD (Oxford Diffraction, 2009)'
_computing_cell_refinement     'CrysAlis PRO CCD (Oxford Diffraction, 2009)'
_computing_data_reduction     'CrysAlis PRO RED (Oxford Diffraction, 2009)'
_computing_structure_solution     'SHELXTL (Sheldrick, 2008)'
_computing_structure_refinement     'SHELXTL (Sheldrick, 2008)'
_computing_molecular_graphics     'SHELXTL (Sheldrick, 2008)'
_computing_publication_material     'SHELXTL (Sheldrick, 2008)'
loop_
    _atom_site_type_symbol
    _atom_site_label
    _atom_site_fract_x
    _atom_site_fract_y
    _atom_site_fract_z
    _atom_site_U_iso_or_equiv
    _atom_site_adp_type
    _atom_site_calc_flag
    _atom_site_refinement_flags
    _atom_site_occupancy
    _atom_site_symmetry_multiplicity
    _atom_site_disorder_assembly
    _atom_site_disorder_group
    F F1 0.37936(19) 0.21582(15) 0.99923(10) 0.1062(5) Uani d . 1 1 . .
    F F2 0.78304(18) 0.38981(15) 0.97949(10) 0.0976(4) Uani d . 1 1 . .
    C C1 0.4395(3) 0.2123(3) 0.87403(17) 0.0661(6) Uani d . 1 1 . .
    C C2 0.3265(3) 0.3170(2) 0.81271(19) 0.0677(6) Uani d . 1 1 . .
    H H2 0.2094 0.3895 0.8549 0.081 Uiso calc R 1 1 . .
    C C3 0.3897(2) 0.3131(2) 0.68655(17) 0.0572(5) Uani d . 1 1 . .
    H H3 0.3129 0.3828 0.6432 0.069 Uiso calc R 1 1 . .
    C C4 0.5657(2) 0.20736(19) 0.62257(15) 0.0446(4) Uani d . 1 1 . .
    C C5 0.6740(2) 0.10154(19) 0.69004(15) 0.0499(5) Uani d . 1 1 . .
    H H5 0.7910 0.0276 0.6492 0.060 Uiso calc R 1 1 . .
    C C6 0.6115(3) 0.1040(2) 0.81600(17) 0.0608(5) Uani d . 1 1 . .
    H H6 0.6852 0.0332 0.8605 0.073 Uiso calc R 1 1 . .
    C C7 0.6285(2) 0.20390(18) 0.48640(15) 0.0437(4) Uani d . 1 1 . .
    C C8 0.5392(2) 0.16090(19) 0.42018(17) 0.0552(5) Uani d . 1 1 . .
    H H8 0.4422 0.1405 0.4634 0.066 Uiso calc R 1 1 . .
    C C9 0.5858(3) 0.1461(2) 0.29184(18) 0.0635(5) Uani d . 1 1 . .
    H H9 0.5219 0.1156 0.2509 0.076 Uiso calc R 1 1 . .
    C C10 0.7243(3) 0.1765(2) 0.22772(17) 0.0604(5) Uani d . 1 1 . .
    H H10 0.7570 0.1653 0.1419 0.072 Uiso calc R 1 1 . .
    C C11 0.8212(2) 0.22514(18) 0.28818(15) 0.0487(5) Uani d . 1 1 . .
    C C12 0.7750(2) 0.24087(17) 0.41961(14) 0.0409(4) Uani d . 1 1 . .
    C C13 0.8780(2) 0.29298(18) 0.47501(14) 0.0423(4) Uani d . 1 1 . .
    C C14 1.0158(2) 0.32195(19) 0.39941(15) 0.0526(5) Uani d . 1 1 . .
    H H14 1.0830 0.3540 0.4358 0.063 Uiso calc R 1 1 . .
    C C15 1.0593(3) 0.3056(2) 0.27130(17) 0.0588(5) Uani d . 1 1 . .
    H H15 1.1533 0.3267 0.2236 0.071 Uiso calc R 1 1 . .
    C C16 0.9638(3) 0.2587(2) 0.21706(16) 0.0582(5) Uani d . 1 1 . .
    H H16 0.9921 0.2482 0.1314 0.070 Uiso calc R 1 1 . .
    C C17 0.8487(2) 0.31863(18) 0.60942(14) 0.0427(4) Uani d . 1 1 . .
    C C18 0.9840(2) 0.2255(2) 0.66502(16) 0.0546(5) Uani d . 1 1 . .
    H H18 1.0912 0.1458 0.6175 0.066 Uiso calc R 1 1 . .
    C C19 0.9624(3) 0.2488(2) 0.78916(18) 0.0626(5) Uani d . 1 1 . .
    H H19 1.0528 0.1852 0.8262 0.075 Uiso calc R 1 1 . .
    C C20 0.8053(3) 0.3675(2) 0.85619(16) 0.0600(5) Uani d . 1 1 . .
    C C21 0.6700(3) 0.4637(2) 0.80646(16) 0.0553(5) Uani d . 1 1 . .
    H H21 0.5646 0.5439 0.8551 0.066 Uiso calc R 1 1 . .
    C C22 0.6922(2) 0.44001(18) 0.68275(15) 0.0465(4) Uani d . 1 1 . .
    H H22 0.6013 0.5060 0.6471 0.056 Uiso calc R 1 1 . .
loop_
    _atom_site_aniso_label
    _atom_site_aniso_U_11
    _atom_site_aniso_U_22
    _atom_site_aniso_U_33
    _atom_site_aniso_U_12
    _atom_site_aniso_U_13
    _atom_site_aniso_U_23
    F1 0.1273(12) 0.1060(11) 0.0602(8) -0.0503(9) 0.0131(7) 0.0029(7)
    F2 0.1270(12) 0.1024(10) 0.0591(8) -0.0398(9) -0.0378(7) 0.0068(7)
    C1 0.0790(16) 0.0652(15) 0.0519(12) -0.0405(14) 0.0016(12) 0.0036(11)
    C2 0.0498(13) 0.0642(14) 0.0749(15) -0.0241(12) 0.0053(11) -0.0058(11)
    C3 0.0432(12) 0.0519(12) 0.0719(13) -0.0182(10) -0.0131(10) 0.0039(9)
    C4 0.0410(11) 0.0397(10) 0.0558(11) -0.0217(9) -0.0111(9) 0.0068(9)
    C5 0.0503(11) 0.0371(10) 0.0570(12) -0.0177(9) -0.0094(9) 0.0070(9)
    C6 0.0715(15) 0.0505(12) 0.0578(12) -0.0269(12) -0.0145(11) 0.0139(10)
    C7 0.0404(10) 0.0303(9) 0.0581(11) -0.0118(8) -0.0174(8) 0.0092(8)
    C8 0.0550(12) 0.0449(11) 0.0720(13) -0.0234(10) -0.0261(10) 0.0143(9)
    C9 0.0759(15) 0.0502(12) 0.0771(14) -0.0291(12) -0.0390(12) 0.0076(10)
    C10 0.0740(14) 0.0464(12) 0.0569(12) -0.0189(11) -0.0253(11) 0.0049(9)
    C11 0.0523(12) 0.0334(10) 0.0520(11) -0.0107(9) -0.0160(9) 0.0064(8)
    C12 0.0399(10) 0.0284(9) 0.0472(10) -0.0073(8) -0.0143(8) 0.0054(7)
    C13 0.0374(10) 0.0312(9) 0.0508(10) -0.0096(8) -0.0098(8) 0.0045(8)
    C14 0.0479(11) 0.0458(11) 0.0600(12) -0.0201(9) -0.0092(9) 0.0044(9)
    C15 0.0517(12) 0.0512(12) 0.0629(13) -0.0212(10) -0.0020(10) 0.0090(9)
    C16 0.0573(13) 0.0484(12) 0.0509(11) -0.0125(10) -0.0058(10) 0.0073(9)
    C17 0.0418(11) 0.0370(10) 0.0528(11) -0.0202(9) -0.0139(9) 0.0058(8)
    C18 0.0427(11) 0.0488(12) 0.0661(13) -0.0144(9) -0.0145(9) 0.0015(9)
    C19 0.0625(14) 0.0600(13) 0.0706(14) -0.0233(12) -0.0340(11) 0.0129(11)
    C20 0.0782(16) 0.0618(14) 0.0466(12) -0.0331(13) -0.0236(11) 0.0076(10)
    C21 0.0617(13) 0.0444(11) 0.0527(12) -0.0189(10) -0.0114(10) -0.0011(9)
    C22 0.0473(11) 0.0341(10) 0.0550(11) -0.0145(9) -0.0154(9) 0.0060(8)
_geom_special_details
;
All e.s.d.'s (except the e.s.d. in the dihedral angle between two l.s. planes)
are estimated using the full covariance matrix. The cell e.s.d.'s are taken
into account individually in the estimation of e.s.d.'s in distances, angles
and torsion angles; correlations between e.s.d.'s in cell parameters are only
used when they are defined by crystal symmetry. An approximate (isotropic)
treatment of cell e.s.d.'s is used for estimating e.s.d.'s involving l.s.
planes.
;
loop_
    _geom_bond_atom_site_label_1
    _geom_bond_atom_site_label_2
    _geom_bond_site_symmetry_2
    _geom_bond_distance
    _geom_bond_publ_flag
    F1 C1 . 1.3646(19) ?
    F2 C20 . 1.3648(19) ?
    C1 C2 . 1.358(3) ?
    C1 C6 . 1.361(3) ?
    C2 C3 . 1.377(2) ?
    C2 H2 . 0.9300 ?
    C3 C4 . 1.390(2) ?
    C3 H3 . 0.9300 ?
    C4 C5 . 1.390(2) ?
    C4 C7 . 1.483(2) ?
    C5 C6 . 1.375(2) ?
    C5 H5 . 0.9300 ?
    C6 H6 . 0.9300 ?
    C7 C8 . 1.371(2) ?
    C7 C12 . 1.445(2) ?
    C8 C9 . 1.391(2) ?
    C8 H8 . 0.9300 ?
    C9 C10 . 1.344(2) ?
    C9 H9 . 0.9300 ?
    C10 C11 . 1.412(2) ?
    C10 H10 . 0.9300 ?
    C11 C16 . 1.414(2) ?
    C11 C12 . 1.425(2) ?
    C12 C13 . 1.441(2) ?
    C13 C14 . 1.376(2) ?
    C13 C17 . 1.482(2) ?
    C14 C15 . 1.390(2) ?
    C14 H14 . 0.9300 ?
    C15 C16 . 1.348(2) ?
    C15 H15 . 0.9300 ?
    C16 H16 . 0.9300 ?
    C17 C18 . 1.388(2) ?
    C17 C22 . 1.395(2) ?
    C18 C19 . 1.377(2) ?
    C18 H18 . 0.9300 ?
    C19 C20 . 1.361(3) ?
    C19 H19 . 0.9300 ?
    C20 C21 . 1.355(3) ?
    C21 C22 . 1.371(2) ?
    C21 H21 . 0.9300 ?
    C22 H22 . 0.9300 ?
loop_
    _geom_angle_atom_site_label_1
    _geom_angle_atom_site_label_2
    _geom_angle_atom_site_label_3
    _geom_angle_site_symmetry_1
    _geom_angle_site_symmetry_3
    _geom_angle
    _geom_angle_publ_flag
    C2 C1 C6 . . 122.77(18) ?
    C2 C1 F1 . . 119.0(2) ?
    C6 C1 F1 . . 118.2(2) ?
    C1 C2 C3 . . 118.37(19) ?
    C1 C2 H2 . . 120.8 ?
    C3 C2 H2 . . 120.8 ?
    C2 C3 C4 . . 121.43(18) ?
    C2 C3 H3 . . 119.3 ?
    C4 C3 H3 . . 119.3 ?
    C5 C4 C3 . . 117.57(16) ?
    C5 C4 C7 . . 122.12(15) ?
    C3 C4 C7 . . 120.21(16) ?
    C6 C5 C4 . . 121.32(17) ?
    C6 C5 H5 . . 119.3 ?
    C4 C5 H5 . . 119.3 ?
    C1 C6 C5 . . 118.50(18) ?
    C1 C6 H6 . . 120.8 ?
    C5 C6 H6 . . 120.8 ?
    C8 C7 C12 . . 118.37(15) ?
    C8 C7 C4 . . 116.25(15) ?
    C12 C7 C4 . . 125.38(14) ?
    C7 C8 C9 . . 123.50(17) ?
    C7 C8 H8 . . 118.2 ?
    C9 C8 H8 . . 118.2 ?
    C10 C9 C8 . . 119.15(18) ?
    C10 C9 H9 . . 120.4 ?
    C8 C9 H9 . . 120.4 ?
    C9 C10 C11 . . 121.25(17) ?
    C9 C10 H10 . . 119.4 ?
    C11 C10 H10 . . 119.4 ?
    C10 C11 C16 . . 119.35(17) ?
    C10 C11 C12 . . 120.23(16) ?
    C16 C11 C12 . . 120.43(16) ?
    C11 C12 C13 . . 117.21(14) ?
    C11 C12 C7 . . 117.47(15) ?
    C13 C12 C7 . . 125.33(14) ?
    C14 C13 C12 . . 118.86(15) ?
    C14 C13 C17 . . 115.85(15) ?
    C12 C13 C17 . . 125.28(14) ?
    C13 C14 C15 . . 123.13(17) ?
    C13 C14 H14 . . 118.4 ?
    C15 C14 H14 . . 118.4 ?
    C16 C15 C14 . . 119.22(17) ?
    C16 C15 H15 . . 120.4 ?
    C14 C15 H15 . . 120.4 ?
    C15 C16 C11 . . 121.14(17) ?
    C15 C16 H16 . . 119.4 ?
    C11 C16 H16 . . 119.4 ?
    C18 C17 C22 . . 117.78(15) ?
    C18 C17 C13 . . 119.94(15) ?
    C22 C17 C13 . . 122.19(15) ?
    C19 C18 C17 . . 121.23(17) ?
    C19 C18 H18 . . 119.4 ?
    C17 C18 H18 . . 119.4 ?
    C20 C19 C18 . . 118.20(18) ?
    C20 C19 H19 . . 120.9 ?
    C18 C19 H19 . . 120.9 ?
    C21 C20 C19 . . 123.14(17) ?
    C21 C20 F2 . . 118.63(18) ?
    C19 C20 F2 . . 118.23(18) ?
    C20 C21 C22 . . 118.43(17) ?
    C20 C21 H21 . . 120.8 ?
    C22 C21 H21 . . 120.8 ?
    C21 C22 C17 . . 121.20(16) ?
    C21 C22 H22 . . 119.4 ?
    C17 C22 H22 . . 119.4 ?
loop_
    _geom_hbond_atom_site_label_D
    _geom_hbond_atom_site_label_H
    _geom_hbond_atom_site_label_A
    _geom_hbond_site_symmetry_A
    _geom_hbond_distance_DH
    _geom_hbond_distance_HA
    _geom_hbond_distance_DA
    _geom_hbond_angle_DHA
    C5 H5 Cg1 2_756 0.93 2.8763 3.6815(19) 146
    C22 H22 Cg2 2_666 0.93 2.8364 3.6595(19) 148
data_global
_journal_date_recd_electronic     2011-05-27
_journal_date_accepted     2011-05-29
_journal_name_full     'Acta Crystallographica, Section E'
_journal_year     2011
_journal_volume     67
_journal_issue      7
_journal_page_first     o1595
_journal_page_last     o1595
_journal_paper_category     QO
_journal_coeditor_code     XU5229
_publ_contact_author_name     'Jin-Wu Feng'
_publ_contact_author_address
;
Department of Chemistry
Zhejiang University
Hangzhou, Zhejiang
310027, People's Republic of China
;
_publ_contact_author_email     jinwu_feng@163.com
_publ_contact_author_fax     '86 571 87952543'
_publ_contact_author_phone     '86 571 87952543'
_publ_section_title
;
1,8-Bis(4-fluorophenyl)naphthalene
;
loop_
    _publ_author_name
    _publ_author_address
    'Jin-Wu Feng'
;
Department of Chemistry
Zhejiang University
Hangzhou 310027
People's Republic of China
;
    'Qing-Chuan Han'
;
Department of Chemistry
Zhejiang University
Hangzhou 310027
People's Republic of China
;
