# Supplementary material for: 1,8-Bis(4-fluoro­phen­yl)naphthalene
Source: Acta Crystallogr Sect E Struct Rep Online. 2011 Jun 11;67(Pt 7):o1595. doi: 10.1107/S1600536811020563 (PMC3151928; doi:10.1107/S1600536811020563)
Supplement: Supplementary file 2 [file e-67-o1595-Isup2.hkl]

# 
# h,k,l, Fc-squared, Fo-squared, sigma(Fo-squared) and status flag 
# 
data_I
_shelx_title ' 100507_LF_2_57 in P-1 2' 
_shelx_refln_list_code          4 
_shelx_F_calc_maximum      110.91 
_exptl_crystal_F_000       328.00 
_reflns_d_resolution_high  0.8304 
 
loop_ 
 _symmetry_equiv_pos_as_xyz 
 'x, y, z' 
 '-x, -y, -z' 
 
_cell_length_a     8.4086 
_cell_length_b     9.6252 
_cell_length_c    11.2618 
_cell_angle_alpha  87.705 
_cell_angle_beta   74.895 
_cell_angle_gamma  64.111 
 
_shelx_F_squared_multiplier     1.000 
 
loop_ 
 _refln_index_h 
 _refln_index_k 
 _refln_index_l 
 _refln_F_squared_calc 
 _refln_F_squared_meas 
 _refln_F_squared_sigma 
 _refln_observed_status 
   2   0   0        8.82        7.73      2.58 o 
   3   0   0      725.72      684.77     24.87 o 
   4   0   0       29.68       36.33      2.80 o 
   5   0   0      241.60      248.30      6.06 o 
   6   0   0       25.13       20.77      5.23 o 
   7   0   0        7.39        6.77      3.28 o 
   8   0   0        2.49        3.70      3.50 o 
  -8   1   0        0.10        0.17      3.56 o 
  -7   1   0        6.05        4.44      4.80 o 
  -6   1   0       13.73       13.59      5.16 o 
  -5   1   0        0.26       -0.08      2.59 o 
  -4   1   0       80.09       77.95      3.52 o 
  -3   1   0       47.14       40.88      2.52 o 
  -2   1   0        6.42        9.44      1.79 o 
  -1   1   0     7541.70     8644.40     97.66 o 
   2   1   0     2548.14     2331.56     22.64 o 
   3   1   0      109.06       99.96      3.16 o 
   4   1   0      271.99      288.20      7.58 o 
   5   1   0       38.91       39.46      2.58 o 
   6   1   0       27.05       23.71      3.49 o 
   7   1   0       14.11       15.85      3.37 o 
   8   1   0        4.69        4.43      3.51 o 
   9   1   0        4.95        8.92      3.96 o 
  -7   2   0        3.59        4.96      5.68 o 
  -6   2   0        4.16        4.61      5.16 o 
  -5   2   0      247.11      215.29      8.99 o 
  -4   2   0       20.45       17.69      2.86 o 
  -3   2   0      290.11      297.37      5.66 o 
  -2   2   0       13.80       18.92      2.48 o 
  -1   2   0      749.35      870.11     32.42 o 
   0   2   0    12301.13    13715.96    117.72 o 
   1   2   0      241.40      261.37      4.53 o 
   2   2   0     7210.33     6500.50     25.14 o 
   3   2   0      358.69      352.12      5.15 o 
   4   2   0       70.25       68.14      3.30 o 
   5   2   0      144.49      153.63      3.95 o 
   6   2   0       21.58       18.57      2.66 o 
   7   2   0        5.11        3.69      3.20 o 
   8   2   0        1.95        0.81      3.57 o 
   9   2   0        0.07       -1.21      5.07 o 
  -7   3   0        0.55        1.22      6.00 o 
  -6   3   0       21.52       15.91      5.44 o 
  -5   3   0       17.78       23.10      5.14 o 
  -4   3   0       22.51       18.11      3.05 o 
  -3   3   0        8.43        7.00      2.26 o 
  -2   3   0      454.66      459.49      9.99 o 
  -1   3   0      761.39      884.59      8.01 o 
   0   3   0      229.57      270.56      3.34 o 
   1   3   0     5945.22     6617.43     17.85 o 
   2   3   0     2854.60     2737.05     18.15 o 
   3   3   0      161.61      156.13      5.28 o 
   4   3   0        3.66        5.17      2.14 o 
   5   3   0       79.60       83.04      3.90 o 
   6   3   0       12.95       12.88      3.14 o 
   7   3   0        2.95        5.56      4.51 o 
   8   3   0        0.00       -2.98      5.05 o 
   9   3   0       30.85       26.17      6.30 o 
  -6   4   0       11.43        9.01      5.83 o 
  -5   4   0       47.76       50.07      6.28 o 
  -4   4   0       38.45       34.57      5.77 o 
  -3   4   0       19.68       20.52      2.95 o 
  -2   4   0       14.45       15.67      2.43 o 
  -1   4   0      834.74      918.75     12.00 o 
   0   4   0       83.15       99.77      3.90 o 
   1   4   0       17.45       20.60      1.94 o 
   2   4   0     1339.17     1341.10     15.85 o 
   3   4   0      274.97      262.47      7.01 o 
   4   4   0       73.25       69.36      4.69 o 
   5   4   0       30.32       28.76      1.59 o 
   6   4   0       14.36       13.22      4.21 o 
   7   4   0       21.36       23.77      5.20 o 
   8   4   0        0.43        4.23      4.38 o 
   9   4   0        4.77        2.81      4.75 o 
  -6   5   0       23.02       16.69      5.82 o 
  -5   5   0        9.91       14.26      5.38 o 
  -4   5   0        2.20        1.08      4.84 o 
  -3   5   0       18.95       18.22      4.91 o 
  -2   5   0       52.65       54.39      2.79 o 
  -1   5   0      216.59      236.45      5.28 o 
   0   5   0       18.08       19.03      2.55 o 
   1   5   0       20.84       19.43      2.07 o 
   2   5   0        1.80        1.76      1.96 o 
   3   5   0      162.47      145.23      9.11 o 
   4   5   0     1167.55     1121.34     20.16 o 
   5   5   0      125.73      128.78      3.87 o 
   6   5   0        2.18        0.91      0.60 o 
   7   5   0       29.76       27.67      2.17 o 
   8   5   0        2.09       -0.30      4.42 o 
   9   5   0        2.67        2.23      4.53 o 
  -5   6   0       16.07       12.59      5.56 o 
  -4   6   0        0.12        0.31      4.82 o 
  -3   6   0        0.23       -0.42      4.14 o 
  -2   6   0        0.41        2.27      2.84 o 
  -1   6   0       39.29       41.67      3.08 o 
   0   6   0        0.01        0.16      2.01 o 
   1   6   0       29.64       33.57      2.18 o 
   2   6   0      185.67      189.39     10.23 o 
   3   6   0      158.38      158.45      3.07 o 
   4   6   0      139.74      136.83      4.74 o 
   5   6   0       15.51       14.74      3.11 o 
   6   6   0       93.36       85.14      6.82 o 
   7   6   0       24.58       26.19      5.23 o 
   8   6   0        2.29       -0.01      4.61 o 
   9   6   0        1.89       -2.32      4.74 o 
  -4   7   0        0.12        1.71      5.20 o 
  -3   7   0        2.19        2.90      4.47 o 
  -2   7   0        6.43        1.76      4.34 o 
  -1   7   0       27.72       31.58      3.26 o 
   0   7   0       17.24       24.02      4.59 o 
   1   7   0        3.66        4.35      1.86 o 
   2   7   0        0.68        1.44      2.28 o 
   3   7   0        6.14        6.92      1.73 o 
   4   7   0       11.00        9.72      1.12 o 
   5   7   0      309.60      298.05     10.08 o 
   6   7   0      238.60      236.03      9.72 o 
   7   7   0        0.92        1.89      4.16 o 
   8   7   0        0.00       -3.65      4.27 o 
   9   7   0        0.51       -1.07      4.97 o 
  -3   8   0        9.14        8.52      5.61 o 
  -2   8   0        4.56        4.47      5.01 o 
  -1   8   0       46.83       36.41      6.02 o 
   0   8   0       27.36       29.36      4.84 o 
   1   8   0        0.03        0.53      2.50 o 
   2   8   0        0.37       -1.09      2.64 o 
   3   8   0        3.61        1.17      2.21 o 
   4   8   0       14.06       12.27      2.63 o 
   5   8   0      151.44      152.93      7.94 o 
   6   8   0       44.04       39.28      5.47 o 
   7   8   0       56.20       54.12      6.40 o 
   8   8   0        0.24       -2.22      4.88 o 
   9   8   0        3.10        8.69      4.88 o 
  -2   9   0        2.74        4.07      4.85 o 
  -1   9   0        4.99        1.17      5.34 o 
   0   9   0       76.70      101.22      7.64 o 
   1   9   0        0.05       -1.50      4.31 o 
   2   9   0        0.16       -0.24      2.21 o 
   3   9   0       57.17       60.29      3.71 o 
   4   9   0        7.92        9.78      2.11 o 
   5   9   0      115.56      120.64      7.90 o 
   6   9   0      137.89      139.19      8.43 o 
   7   9   0       29.24       25.34      5.68 o 
   8   9   0        2.79        3.59      4.73 o 
   0  10   0        6.01        4.92      5.02 o 
   1  10   0        3.20        4.09      4.87 o 
   2  10   0       10.30        6.22      3.19 o 
   3  10   0        0.15       -0.63      2.66 o 
   4  10   0       98.58      102.80      4.12 o 
   5  10   0        2.61        2.62      4.16 o 
   6  10   0        0.54        1.92      4.36 o 
   7  10   0        0.23       -0.88      4.32 o 
   8  10   0        8.86        5.78      4.96 o 
   2  11   0       11.89       14.16      3.81 o 
   3  11   0       13.65       16.53      2.94 o 
   4  11   0        0.06        0.30      4.88 o 
   5  11   0      101.03       99.29      7.92 o 
   6  11   0        0.03        2.44      4.56 o 
  -6 -11   1        7.39       12.11      5.07 o 
  -5 -11   1        0.61        1.21      4.25 o 
  -4 -11   1        1.11        1.06      4.61 o 
  -3 -11   1       20.96       22.47      4.07 o 
  -2 -11   1       13.00       12.48      3.69 o 
  -7 -10   1       23.88       21.22      5.52 o 
  -6 -10   1        0.05       -2.35      4.45 o 
  -5 -10   1       31.02       32.96      5.61 o 
  -4 -10   1       15.70       16.55      2.60 o 
  -3 -10   1        0.12        0.96      2.65 o 
  -2 -10   1        5.35        3.43      3.02 o 
  -1 -10   1        3.77        3.11      2.93 o 
   0 -10   1       13.62       15.55      3.48 o 
  -8  -9   1        2.98        0.81      4.90 o 
  -7  -9   1       20.96       23.35      5.45 o 
  -6  -9   1       58.59       61.86      6.40 o 
  -5  -9   1       13.29       14.49      4.72 o 
  -4  -9   1        0.89        1.61      2.07 o 
  -3  -9   1        8.02        6.79      2.54 o 
  -2  -9   1        3.17        0.46      2.25 o 
  -1  -9   1        1.99        2.18      3.82 o 
   0  -9   1        0.14        1.36      4.02 o 
   1  -9   1      104.18      100.67      7.79 o 
   2  -9   1       18.22       11.74      5.46 o 
  -9  -8   1        0.06       -4.97      4.97 o 
  -8  -8   1        1.52        5.21      4.50 o 
  -7  -8   1        8.63        7.09      4.84 o 
  -6  -8   1       31.98       35.47      5.56 o 
  -5  -8   1        0.00       -3.30      4.12 o 
  -4  -8   1       42.19       39.48      2.45 o 
  -3  -8   1       24.07       23.76      2.69 o 
  -2  -8   1        7.00        8.49      2.62 o 
  -1  -8   1        0.00       -0.79      2.77 o 
   0  -8   1      256.97      309.32     10.55 o 
   1  -8   1       23.02       23.36      5.02 o 
   2  -8   1       83.75       83.73      7.50 o 
   3  -8   1       25.67       33.09      5.90 o 
  -9  -7   1        4.09        1.06      4.72 o 
  -8  -7   1        0.01        0.37      4.70 o 
  -7  -7   1        0.78        2.17      4.47 o 
  -6  -7   1        0.00        1.66      3.71 o 
  -5  -7   1       11.44       12.90      4.39 o 
  -4  -7   1      244.79      230.45      4.73 o 
  -3  -7   1        1.24        1.70      1.66 o 
  -2  -7   1       48.97       51.13      2.68 o 
  -1  -7   1        0.15       -0.29      1.84 o 
   0  -7   1        5.29        7.22      2.34 o 
   1  -7   1       10.99        8.22      4.50 o 
   2  -7   1        0.75        0.03      4.25 o 
   3  -7   1      105.51       94.23      7.41 o 
   4  -7   1        0.72       -0.68      4.80 o 
  -9  -6   1        0.76       -3.39      4.72 o 
  -8  -6   1        1.14        1.45      4.46 o 
  -7  -6   1        8.26        5.76      1.22 o 
  -6  -6   1        8.15       10.30      4.55 o 
  -5  -6   1      165.05      157.30      7.37 o 
  -4  -6   1       86.64       92.60      4.25 o 
  -3  -6   1       18.67       17.85      1.77 o 
  -2  -6   1       45.88       49.51      2.35 o 
  -1  -6   1      115.13      120.53      4.13 o 
   0  -6   1       34.41       39.32      2.89 o 
   1  -6   1        0.14        0.81      2.04 o 
   2  -6   1     1286.01     1314.57     30.34 o 
   3  -6   1       63.68       54.90      5.75 o 
   4  -6   1        0.01        0.52      4.84 o 
   5  -6   1        2.04        5.36      5.23 o 
  -9  -5   1        1.58        4.95      4.78 o 
  -8  -5   1        5.19        5.33      4.40 o 
  -7  -5   1        2.91        4.35      1.84 o 
  -6  -5   1       12.18       14.41      1.72 o 
  -5  -5   1       19.25       16.36      1.81 o 
  -4  -5   1       59.16       54.93      4.54 o 
  -3  -5   1      291.03      278.27      3.87 o 
  -2  -5   1      239.30      250.79      3.79 o 
  -1  -5   1       16.55       17.84      1.75 o 
   0  -5   1        9.44       11.30      1.91 o 
   1  -5   1      772.50      843.91     23.72 o 
   2  -5   1       17.54       20.65      2.55 o 
   3  -5   1      207.91      201.05      5.86 o 
   4  -5   1        8.62        6.86      4.94 o 
   5  -5   1        0.87        2.29      4.95 o 
   6  -5   1        5.89        6.07      5.71 o 
  -9  -4   1        3.63        5.91      4.56 o 
  -8  -4   1        6.52        5.02      2.48 o 
  -7  -4   1       14.52       15.18      2.56 o 
  -6  -4   1       11.83       16.49      2.24 o 
  -5  -4   1       22.40       21.87      1.62 o 
  -4  -4   1       26.36       24.41      1.37 o 
  -3  -4   1     1850.71     1687.41     12.65 o 
  -2  -4   1       10.62        9.93      1.50 o 
  -1  -4   1        3.14        6.21      1.43 o 
   0  -4   1      141.24      176.76      8.00 o 
   1  -4   1       59.67       65.71      3.26 o 
   2  -4   1     1903.60     2033.89     14.42 o 
   3  -4   1        0.74        0.95      2.29 o 
   4  -4   1        9.65        6.44      2.80 o 
   5  -4   1      139.38      117.80      7.83 o 
   6  -4   1        0.26       -1.36      5.05 o 
  -9  -3   1       11.93       10.45      4.87 o 
  -8  -3   1        0.24        3.38      4.34 o 
  -7  -3   1        1.32        0.80      4.03 o 
  -6  -3   1        2.87        2.37      3.68 o 
  -5  -3   1      152.45      163.55      5.06 o 
  -4  -3   1      210.01      216.86      3.45 o 
  -3  -3   1       32.50       28.99      1.43 o 
  -2  -3   1     2158.99     2140.89      7.10 o 
  -1  -3   1      432.09      435.48     10.60 o 
   0  -3   1      525.34      580.51      8.63 o 
   1  -3   1     2540.74     2832.55     33.32 o 
   2  -3   1        0.34        0.03      1.66 o 
   3  -3   1       44.63       42.22      2.89 o 
   4  -3   1      356.34      334.34     13.31 o 
   5  -3   1        0.32        0.79      4.25 o 
   6  -3   1       24.45       23.36      5.68 o 
   7  -3   1        3.42        6.57      5.26 o 
  -9  -2   1        1.98        0.14      4.94 o 
  -8  -2   1        2.99        6.94      3.48 o 
  -7  -2   1        0.06       -0.10      3.24 o 
  -6  -2   1       27.09       28.46      3.51 o 
  -5  -2   1      119.81      111.55      4.20 o 
  -4  -2   1       75.96       72.24      3.41 o 
  -3  -2   1     1066.74     1069.34     27.67 o 
  -2  -2   1     1851.42     1666.80      8.95 o 
  -1  -2   1      166.42      173.35      5.66 o 
   0  -2   1     2386.41     2497.76     15.04 o 
   1  -2   1      389.22      441.30      9.20 o 
   2  -2   1      121.46      140.94      4.78 o 
   3  -2   1       30.19       31.33      2.42 o 
   4  -2   1       51.52       45.12      3.25 o 
   5  -2   1      165.28      172.21      9.78 o 
   6  -2   1       35.10       34.74      5.68 o 
   7  -2   1        6.24        6.59      5.14 o 
   8  -2   1        7.44       12.51      5.70 o 
  -8  -1   1        8.91        8.91      3.67 o 
  -7  -1   1        3.63        2.64      3.22 o 
  -6  -1   1        6.74        7.63      3.19 o 
  -5  -1   1        2.21        1.72      2.16 o 
  -4  -1   1      213.66      221.48     12.46 o 
  -3  -1   1      565.44      537.49     18.14 o 
  -2  -1   1      736.86      662.66      6.30 o 
  -1  -1   1      296.46      267.59      5.40 o 
   1  -1   1     5960.97     5935.27    167.58 o 
   2  -1   1       12.18       14.55      1.56 o 
   3  -1   1      120.57      109.92      5.13 o 
   4  -1   1       14.09       13.72      2.17 o 
   5  -1   1       21.40       23.91      3.09 o 
   6  -1   1       98.66       93.20      6.82 o 
   7  -1   1        2.85        0.38      4.64 o 
   8  -1   1        0.00        0.38      4.93 o 
  -8   0   1        3.17        0.28      3.61 o 
  -7   0   1        1.96        0.86      2.98 o 
  -6   0   1        0.16        1.58      3.18 o 
  -5   0   1        1.17        0.81      2.20 o 
  -4   0   1      220.20      220.95      5.22 o 
  -3   0   1       68.61       73.76      4.26 o 
  -2   0   1      160.07      152.31      4.54 o 
  -1   0   1       41.73       36.64      1.41 o 
   2   0   1      912.02      845.57      5.71 o 
   3   0   1        0.65        1.29      1.68 o 
   4   0   1      122.58      114.73      6.38 o 
   5   0   1       18.55       23.76      2.95 o 
   6   0   1        9.11        6.64      2.99 o 
   7   0   1       86.00       88.11      7.03 o 
   8   0   1       15.84       17.89      3.92 o 
  -8   1   1        1.00        1.37      3.85 o 
  -7   1   1        1.80        0.97      3.48 o 
  -6   1   1        1.43       -0.39      3.05 o 
  -5   1   1       40.55       34.79      5.54 o 
  -4   1   1      355.49      362.20     15.67 o 
  -3   1   1     1123.62     1125.87     30.62 o 
  -2   1   1      247.33      250.37      6.13 o 
  -1   1   1        5.61        5.35      2.35 o 
   2   1   1     1826.72     1629.74     10.92 o 
   3   1   1        5.06        3.14      1.77 o 
   4   1   1       70.33       70.09      5.38 o 
   5   1   1       57.21       60.75      3.35 o 
   6   1   1       50.78       50.63      3.77 o 
   7   1   1       68.41       69.40     10.60 o 
   8   1   1       13.69       13.37      3.77 o 
   9   1   1        2.49       -2.33      3.66 o 
  -7   2   1        2.30        4.28      3.60 o 
  -6   2   1        3.44        1.36      5.36 o 
  -5   2   1       16.48       15.10      4.92 o 
  -4   2   1       21.96       20.93      2.98 o 
  -3   2   1       20.53       21.67      2.67 o 
  -2   2   1       96.58      108.95      5.64 o 
  -1   2   1     5766.43     5919.16     27.15 o 
   0   2   1       33.88       30.93      1.46 o 
   1   2   1     1031.08     1088.22     15.18 o 
   2   2   1     6001.85     5827.05     22.93 o 
   3   2   1       17.94       16.90      1.32 o 
   4   2   1      148.14      141.27      3.94 o 
   5   2   1       18.52       22.02      2.75 o 
   6   2   1       36.07       34.95      3.45 o 
   7   2   1        5.96        3.86      4.37 o 
   8   2   1       68.36       81.74      7.46 o 
   9   2   1       21.77       18.04      5.87 o 
  -7   3   1        4.26        3.19      6.11 o 
  -6   3   1        0.08        1.45      5.27 o 
  -5   3   1       15.20       18.20      5.36 o 
  -4   3   1       14.79       13.34      5.08 o 
  -3   3   1        3.14        1.88      2.41 o 
  -2   3   1        7.85        5.23      2.19 o 
  -1   3   1      845.58      976.43     12.68 o 
   0   3   1      548.27      542.47      6.64 o 
   1   3   1      329.11      341.20      8.46 o 
   2   3   1     5211.34     5048.44     13.70 o 
   3   3   1       55.19       51.29      3.59 o 
   4   3   1        7.88        7.51      1.30 o 
   5   3   1      188.83      184.98      5.00 o 
   6   3   1       73.69       74.07      4.21 o 
   7   3   1      155.81      152.89      8.72 o 
   8   3   1       88.34      100.90      7.86 o 
   9   3   1        0.43        1.00      4.93 o 
  -6   4   1       12.85       15.44      5.78 o 
  -5   4   1        9.68        7.72      5.35 o 
  -4   4   1        0.36       -2.34      4.84 o 
  -3   4   1        8.63       10.08      2.66 o 
  -2   4   1       77.12       81.24      4.52 o 
  -1   4   1      760.95      792.11     12.89 o 
   0   4   1       15.40       14.55      2.27 o 
   1   4   1      194.52      188.05      6.39 o 
   2   4   1      327.37      336.45     10.87 o 
   3   4   1      232.14      217.87      9.68 o 
   4   4   1      805.84      781.73     12.50 o 
   5   4   1        4.84        3.80      0.92 o 
   6   4   1      161.17      153.59      3.40 o 
   7   4   1        7.38        7.19      2.47 o 
   8   4   1        0.00       -1.58      5.14 o 
   9   4   1       16.44       23.73      3.50 o 
  -5   5   1        4.95        1.66      5.12 o 
  -4   5   1        0.79       -1.79      4.89 o 
  -3   5   1        1.62       -1.27      4.54 o 
  -2   5   1        2.24        1.59      1.73 o 
  -1   5   1        5.24        6.71      2.14 o 
   0   5   1      340.57      366.58      5.98 o 
   1   5   1        0.13        0.00      1.38 o 
   2   5   1       27.41       30.42      2.72 o 
   3   5   1      142.84      133.24      3.88 o 
   4   5   1       79.54       77.85      3.57 o 
   5   5   1       41.67       43.73      3.44 o 
   6   5   1       35.76       39.83      5.18 o 
   7   5   1      133.33      135.08      2.51 o 
   8   5   1        1.02        1.39      1.82 o 
   9   5   1       10.07       13.41      5.18 o 
  -5   6   1        8.46        7.07      5.90 o 
  -4   6   1        0.91        0.35      5.37 o 
  -3   6   1        0.41        1.90      2.50 o 
  -2   6   1       29.35       32.45      3.42 o 
  -1   6   1        0.85        0.56      2.16 o 
   0   6   1       53.64       57.20      3.28 o 
   1   6   1      156.67      166.56      4.60 o 
   2   6   1       31.34       31.58      2.42 o 
   3   6   1      189.87      188.66      6.02 o 
   4   6   1      371.08      363.32      8.26 o 
   5   6   1        0.01        0.28      2.54 o 
   6   6   1      256.22      243.58      9.24 o 
   7   6   1        0.00       -1.18      4.13 o 
   8   6   1       10.82        8.53      4.57 o 
   9   6   1        1.66        0.24      4.98 o 
  -4   7   1        0.98        2.19      6.14 o 
  -3   7   1        0.20        0.11      5.09 o 
  -2   7   1        0.38        1.34      2.40 o 
  -1   7   1        0.32        1.11      2.39 o 
   0   7   1       14.39       12.89      2.73 o 
   1   7   1       22.89       25.10      2.85 o 
   2   7   1      108.23      108.30      4.00 o 
   3   7   1        6.94        6.01      2.38 o 
   4   7   1        0.54        0.63      0.70 o 
   5   7   1       34.93       36.87      4.83 o 
   6   7   1       53.94       42.94      5.60 o 
   7   7   1       15.13       13.45      4.74 o 
   8   7   1        0.00        1.26      4.41 o 
   9   7   1        0.00        6.38      5.05 o 
  -3   8   1        7.70        3.77      5.24 o 
  -2   8   1        0.48       -0.07      4.86 o 
  -1   8   1        3.96        4.97      4.95 o 
   0   8   1       12.15       10.63      2.62 o 
   1   8   1      110.32      124.95      4.89 o 
   2   8   1        1.31        0.65      2.03 o 
   3   8   1       40.85       36.76      3.31 o 
   4   8   1        9.14        7.42      1.84 o 
   5   8   1       21.51       21.23      4.60 o 
   6   8   1       20.80       23.72      5.11 o 
   7   8   1        2.52        1.09      4.29 o 
   8   8   1       26.15       25.24      5.57 o 
   9   8   1       16.08       12.29      5.13 o 
  -1   9   1        4.14        1.80      5.23 o 
   0   9   1       31.12       44.82      6.21 o 
   1   9   1        2.56        2.94      4.59 o 
   2   9   1       36.98       30.42      4.10 o 
   3   9   1        1.63       -1.19      3.63 o 
   4   9   1       15.77       14.69      2.32 o 
   5   9   1      121.39      130.94      7.65 o 
   6   9   1        0.06        4.97      4.55 o 
   7   9   1       14.75       14.50      5.10 o 
   8   9   1        1.68        2.67      4.58 o 
   9   9   1        0.81        0.80      5.06 o 
   0  10   1        0.06        1.80      5.55 o 
   1  10   1       47.45       46.67      6.93 o 
   2  10   1        0.52        0.89      4.88 o 
   3  10   1        0.29        0.82      2.14 o 
   4  10   1       61.58       60.27      3.54 o 
   5  10   1        6.86       11.89      4.79 o 
   6  10   1       14.80       16.46      5.10 o 
   7  10   1        2.76        4.29      4.52 o 
   8  10   1        1.85       -2.13      5.05 o 
   2  11   1       19.56       25.56      6.25 o 
   3  11   1       14.56       17.02      2.86 o 
   4  11   1        1.92        4.08      4.65 o 
   5  11   1       97.62      105.48      8.12 o 
   6  11   1        0.25       -0.96      4.51 o 
   7  11   1        7.18        5.17      4.89 o 
  -5 -11   2        6.09        5.92      5.02 o 
  -4 -11   2        3.72        3.17      4.44 o 
  -3 -11   2        1.22        1.76      4.39 o 
  -2 -11   2       27.88       29.90      3.89 o 
  -7 -10   2        1.15        8.60      5.03 o 
  -6 -10   2       17.04       12.67      4.80 o 
  -5 -10   2        6.84        5.87      4.38 o 
  -4 -10   2        1.87        0.48      2.35 o 
  -3 -10   2        7.44        6.95      2.89 o 
  -2 -10   2        0.20       -1.12      2.77 o 
  -1 -10   2        2.73        1.95      2.87 o 
   0 -10   2       14.59       16.60      3.67 o 
  -8  -9   2        1.92       -2.74      4.74 o 
  -7  -9   2       37.25       40.11      6.21 o 
  -6  -9   2        0.66        0.57      4.63 o 
  -5  -9   2        0.43        0.01      1.28 o 
  -4  -9   2        0.25        0.77      2.14 o 
  -3  -9   2       32.86       31.21      3.04 o 
  -2  -9   2       30.61       29.75      3.31 o 
  -1  -9   2        7.30        7.18      2.87 o 
   0  -9   2       70.01       76.64      4.67 o 
   1  -9   2       36.90       31.28      4.09 o 
   2  -9   2        7.28        8.69      3.70 o 
  -8  -8   2        1.86        6.37      4.67 o 
  -7  -8   2        2.82        0.03      4.32 o 
  -6  -8   2        9.49        8.36      4.37 o 
  -5  -8   2        8.81        8.18      4.43 o 
  -4  -8   2        0.56       -1.10      1.99 o 
  -3  -8   2        3.93        4.74      2.30 o 
  -2  -8   2       40.83       41.92      3.41 o 
  -1  -8   2      117.87      128.75      7.37 o 
   0  -8   2        2.64        1.83      2.69 o 
   1  -8   2       98.03      109.69      5.35 o 
   2  -8   2      105.72      104.37      6.22 o 
   3  -8   2        1.49        3.54      4.08 o 
  -9  -7   2        0.19       -4.94      4.94 o 
  -8  -7   2        9.25        8.86      4.82 o 
  -7  -7   2       20.64       14.82      4.99 o 
  -6  -7   2        4.51        8.53      4.53 o 
  -5  -7   2       40.24       39.61      5.45 o 
  -4  -7   2        8.33        7.22      1.84 o 
  -3  -7   2       14.94       16.78      2.35 o 
  -2  -7   2      205.75      218.96      4.55 o 
  -1  -7   2       21.34       22.61      2.35 o 
   0  -7   2        3.74        0.81      2.54 o 
   1  -7   2       25.15       24.22      4.36 o 
   2  -7   2        3.88        3.10      4.17 o 
   3  -7   2      464.43      414.46     12.31 o 
   4  -7   2        0.12       -1.43      4.58 o 
  -9  -6   2        0.37       -0.23      4.71 o 
  -8  -6   2        4.24        1.63      4.49 o 
  -7  -6   2       25.64       25.65      2.04 o 
  -6  -6   2        4.37        3.22      1.31 o 
  -5  -6   2        0.97        1.09      1.15 o 
  -4  -6   2       19.56       16.74      1.69 o 
  -3  -6   2       61.92       64.05      2.53 o 
  -2  -6   2        0.79        1.05      1.66 o 
  -1  -6   2        6.05        5.31      1.85 o 
   0  -6   2        0.29       -0.14      1.82 o 
   1  -6   2       29.58       32.42      2.90 o 
   2  -6   2      698.57      724.60     14.34 o 
   3  -6   2       19.14       23.93      4.39 o 
   4  -6   2        2.39       -0.09      4.42 o 
   5  -6   2        0.35        2.98      4.61 o 
  -9  -5   2        0.25        3.84      4.45 o 
  -8  -5   2       17.38       13.69      4.85 o 
  -7  -5   2       41.19       39.47      2.89 o 
  -6  -5   2        0.03       -0.15      1.75 o 
  -5  -5   2        6.04        6.13      1.53 o 
  -4  -5   2       16.21       14.96      1.37 o 
  -3  -5   2       14.63       14.91      1.35 o 
  -2  -5   2      514.36      544.37     10.09 o 
  -1  -5   2      389.57      423.41     10.78 o 
   0  -5   2      508.33      545.05      7.43 o 
   1  -5   2      113.65      128.44      4.50 o 
   2  -5   2        0.78        1.15      2.13 o 
   3  -5   2      360.77      331.52      9.80 o 
   4  -5   2        1.68       -0.51      2.62 o 
   5  -5   2       18.77       14.68      5.14 o 
   6  -5   2        0.14       -2.48      4.50 o 
  -9  -4   2        5.88        8.57      5.02 o 
  -8  -4   2       10.87        7.62      4.50 o 
  -7  -4   2        4.87        6.14      2.19 o 
  -6  -4   2       36.93       34.95      2.82 o 
  -5  -4   2       68.92       72.19      2.47 o 
  -4  -4   2       19.15       20.35      1.69 o 
  -3  -4   2      291.14      302.96      3.15 o 
  -2  -4   2       37.98       35.21      1.60 o 
  -1  -4   2      191.80      196.75      9.02 o 
   0  -4   2        6.98        8.02      2.00 o 
   1  -4   2     1629.23     1790.50     13.97 o 
   2  -4   2      158.65      162.84      4.35 o 
   3  -4   2        8.36        5.25      2.05 o 
   4  -4   2      375.15      374.02     11.82 o 
   5  -4   2       13.19        9.73      4.47 o 
   6  -4   2        0.07        2.40      4.69 o 
  -9  -3   2        2.23        2.71      4.56 o 
  -8  -3   2        4.00       -0.84      4.40 o 
  -7  -3   2        9.12        6.40      3.05 o 
  -6  -3   2       47.24       48.47      4.13 o 
  -5  -3   2        0.21        0.11      1.78 o 
  -4  -3   2        4.25        5.00      1.53 o 
  -3  -3   2      135.73      142.79      3.13 o 
  -2  -3   2      194.93      194.12      3.58 o 
  -1  -3   2       17.38       15.25      1.40 o 
   0  -3   2       27.29       30.79      2.16 o 
   1  -3   2      188.19      204.72      4.90 o 
   2  -3   2      708.10      752.12      7.03 o 
   3  -3   2        4.14        4.96      1.83 o 
   4  -3   2       80.79       85.68      3.73 o 
   5  -3   2      186.57      163.07      7.24 o 
   6  -3   2        1.34       -1.26      4.64 o 
   7  -3   2        0.90        4.29      4.80 o 
  -8  -2   2       10.95       10.29      3.72 o 
  -7  -2   2       23.03       23.55      3.58 o 
  -6  -2   2        1.28        0.91      2.99 o 
  -5  -2   2       45.64       48.09      2.86 o 
  -4  -2   2      769.08      770.23      7.04 o 
  -3  -2   2      249.86      254.21      4.36 o 
  -2  -2   2       12.26       10.85      1.15 o 
  -1  -2   2      506.47      475.41      3.37 o 
   0  -2   2       12.74       12.30      1.71 o 
   1  -2   2     7620.23     7243.54     82.62 o 
   2  -2   2       24.11       27.44      2.26 o 
   3  -2   2        0.33        0.49      1.57 o 
   4  -2   2      175.72      161.34     12.07 o 
   5  -2   2        2.41        4.50      2.70 o 
   6  -2   2       24.43       15.83      4.94 o 
   7  -2   2       18.01       16.25      5.10 o 
   8  -2   2       16.26        8.92      5.42 o 
  -8  -1   2        9.22        7.33      3.72 o 
  -7  -1   2        2.13        2.93      3.43 o 
  -6  -1   2        0.99       -0.40      3.20 o 
  -5  -1   2       71.48       72.37      3.38 o 
  -4  -1   2       86.53       93.25      3.84 o 
  -3  -1   2      319.79      322.61     12.02 o 
  -2  -1   2      402.24      382.48      8.52 o 
  -1  -1   2       98.71       91.74      1.97 o 
   0  -1   2      998.19      949.73     15.84 o 
   1  -1   2        6.63        6.28      2.34 o 
   2  -1   2        9.40        9.84      1.22 o 
   3  -1   2      154.80      158.11      3.25 o 
   4  -1   2       20.78       18.36      2.16 o 
   5  -1   2        7.86       12.10      2.53 o 
   6  -1   2       31.94       36.67      3.48 o 
   7  -1   2       68.47       69.14      6.45 o 
   8  -1   2        4.49        5.86      5.34 o 
  -8   0   2        5.56        6.74      3.84 o 
  -7   0   2       40.49       40.44      6.33 o 
  -6   0   2        2.62        2.53      3.15 o 
  -5   0   2        0.00        0.62      2.82 o 
  -4   0   2      245.99      234.04      6.84 o 
  -3   0   2      858.40      862.37     11.71 o 
  -2   0   2       30.45       30.16      2.02 o 
  -1   0   2       39.73       35.03      1.22 o 
   0   0   2     1732.13     1487.58     10.18 o 
   1   0   2      328.77      297.14      4.82 o 
   2   0   2      101.93       91.01      3.42 o 
   3   0   2      678.08      620.49      5.65 o 
   4   0   2       73.54       65.73      7.98 o 
   5   0   2       25.81       23.96      2.66 o 
   6   0   2      119.65      113.62      7.83 o 
   7   0   2       17.77       15.78      4.78 o 
   8   0   2       98.36      101.29      7.66 o 
   9   0   2        7.23        7.71      3.98 o 
  -7   1   2        0.11        0.29      3.57 o 
  -6   1   2        2.82        5.54      3.28 o 
  -5   1   2        5.28        4.41      2.98 o 
  -4   1   2       27.21       29.23      2.41 o 
  -3   1   2       55.93       53.02      4.15 o 
  -2   1   2       79.45       78.63      4.18 o 
  -1   1   2      139.65      133.89      6.09 o 
   0   1   2      388.04      346.55      4.00 o 
   1   1   2      136.24      125.41      3.24 o 
   2   1   2      415.67      369.79      3.84 o 
   3   1   2       93.23       83.57      4.26 o 
   4   1   2       46.71       46.08      3.76 o 
   5   1   2       30.03       30.53      2.70 o 
   6   1   2        0.76        0.39      2.68 o 
   7   1   2      160.45      155.92      8.02 o 
   8   1   2       74.72       94.48      7.98 o 
   9   1   2        4.12        6.51      5.07 o 
  -7   2   2        6.47        5.12      3.73 o 
  -6   2   2        7.97        6.21      3.29 o 
  -5   2   2       19.43       16.11      5.38 o 
  -4   2   2       23.02       25.68      5.27 o 
  -3   2   2       32.98       38.95      3.15 o 
  -2   2   2       60.96       69.04      4.46 o 
  -1   2   2     1305.87     1338.63     14.08 o 
   0   2   2       17.44       19.06      2.55 o 
   1   2   2      804.89      799.40      8.56 o 
   2   2   2     1772.34     1610.85     16.93 o 
   3   2   2      784.79      734.85      7.28 o 
   4   2   2       69.12       67.13      2.61 o 
   5   2   2        1.72        1.10      2.05 o 
   6   2   2       11.93       14.99      2.98 o 
   7   2   2        1.34        5.45      4.94 o 
   8   2   2       47.61       56.79      6.80 o 
   9   2   2       41.09       43.56      4.50 o 
  -6   3   2        3.06        4.01      3.18 o 
  -5   3   2        0.58        1.68      4.85 o 
  -4   3   2        5.32       11.62      4.95 o 
  -3   3   2        7.68        6.74      2.46 o 
  -2   3   2      188.48      205.81      5.33 o 
  -1   3   2      146.10      168.81      6.06 o 
   0   3   2       34.81       34.88      3.32 o 
   1   3   2       39.44       38.86      1.48 o 
   2   3   2      516.96      569.49      8.45 o 
   3   3   2       62.78       64.78      1.38 o 
   4   3   2       10.16        8.35      1.66 o 
   5   3   2      129.60      120.16      4.42 o 
   6   3   2       38.21       38.62      2.48 o 
   7   3   2      270.92      283.66     10.82 o 
   8   3   2       25.57       31.27      3.82 o 
   9   3   2       19.73       26.27      3.97 o 
  -6   4   2        0.19        2.62      5.77 o 
  -5   4   2        8.86        8.74      5.36 o 
  -4   4   2        3.20        0.74      4.46 o 
  -3   4   2        0.07       -0.61      4.90 o 
  -2   4   2        1.73        2.82      2.27 o 
  -1   4   2      447.10      477.56      5.97 o 
   0   4   2        2.97        1.83      1.75 o 
   1   4   2       32.99       35.88      1.69 o 
   2   4   2      114.83      108.59      4.36 o 
   3   4   2     1502.72     1464.90     23.08 o 
   4   4   2      118.70       93.07     12.57 o 
   5   4   2        1.04        1.47      1.03 o 
   6   4   2       69.69       63.12      3.84 o 
   7   4   2       11.51        9.70      2.59 o 
   8   4   2       43.93       38.54      6.30 o 
   9   4   2        0.81       -2.59      3.75 o 
  10   4   2       10.04        8.57      5.38 o 
  -5   5   2        0.44        3.41      5.30 o 
  -4   5   2        0.01       -2.17      5.36 o 
  -3   5   2        2.98        1.79      4.75 o 
  -2   5   2        0.05        1.12      2.12 o 
  -1   5   2       10.60       13.96      1.80 o 
   0   5   2      108.20      106.39      3.35 o 
   1   5   2      629.53      630.78     10.00 o 
   2   5   2      549.95      564.15      6.26 o 
   3   5   2      272.93      256.74      3.34 o 
   4   5   2      853.10      778.93      8.92 o 
   5   5   2      181.17      180.78      7.30 o 
   6   5   2       85.47       89.56      4.74 o 
   7   5   2      593.04      587.11     25.10 o 
   8   5   2        2.37        2.66      1.79 o 
   9   5   2       26.48       29.83      5.84 o 
  10   5   2        3.01        5.86      5.35 o 
  -4   6   2        0.04       -2.05      5.84 o 
  -3   6   2        3.99        5.78      2.54 o 
  -2   6   2        4.35        4.06      2.27 o 
  -1   6   2        0.56       -0.46      2.16 o 
   0   6   2        6.31        4.63      2.02 o 
   1   6   2      121.58      127.41      3.11 o 
   2   6   2        5.74        6.26      1.72 o 
   3   6   2      210.26      209.18      5.80 o 
   4   6   2        0.06        2.49      0.80 o 
   5   6   2        0.74        0.03      2.42 o 
   6   6   2      185.45      173.70      7.98 o 
   7   6   2        3.71        3.63      4.27 o 
   8   6   2        2.62        0.82      4.48 o 
   9   6   2        1.50        4.09      4.69 o 
  10   6   2        0.55       -3.71      5.10 o 
  -3   7   2        1.08        2.57      5.25 o 
  -2   7   2        1.91        1.32      2.49 o 
  -1   7   2        5.64        5.08      2.34 o 
   0   7   2       23.88       22.28      2.74 o 
   1   7   2       99.73      105.13      4.07 o 
   2   7   2      147.59      147.18      3.91 o 
   3   7   2       14.31       14.17      3.19 o 
   4   7   2      198.19      193.08      3.26 o 
   5   7   2      278.91      278.12      8.91 o 
   6   7   2      303.58      282.13     10.09 o 
   7   7   2       34.01       30.65      5.08 o 
   8   7   2        0.21        1.12      4.23 o 
   9   7   2       37.89       50.09      6.62 o 
  -2   8   2        2.73       -0.20      5.16 o 
  -1   8   2        0.35       -1.64      4.84 o 
   0   8   2        0.03       -0.61      2.22 o 
   1   8   2       30.59       29.54      3.06 o 
   2   8   2        9.85       10.54      2.15 o 
   3   8   2        8.28        8.49      2.33 o 
   4   8   2       41.27       41.70      2.30 o 
   5   8   2      102.73       97.56      6.40 o 
   6   8   2        7.38       11.07      4.48 o 
   7   8   2        2.52       -0.01      4.27 o 
   8   8   2       32.91       32.89      5.69 o 
   9   8   2        4.19        2.89      4.59 o 
  -1   9   2        1.00        1.86      5.16 o 
   0   9   2        0.48       -1.90      5.34 o 
   1   9   2       10.96        4.68      4.85 o 
   2   9   2       12.12       11.26      2.79 o 
   3   9   2       33.59       29.66      2.65 o 
   4   9   2        4.78        7.62      2.13 o 
   5   9   2       40.60       25.05      3.06 o 
   6   9   2      135.93      137.67      8.07 o 
   7   9   2       23.03       25.28      5.49 o 
   8   9   2        1.18        1.97      4.50 o 
   9   9   2        3.05        1.86      5.12 o 
   0  10   2        0.92        2.66      5.46 o 
   1  10   2       17.63       14.02      5.75 o 
   2  10   2        2.48        4.16      5.10 o 
   3  10   2        5.04        0.98      2.88 o 
   4  10   2        0.34        0.47      2.30 o 
   5  10   2       22.52       24.96      5.29 o 
   6  10   2        3.75        1.79      4.59 o 
   7  10   2        7.01        4.90      4.47 o 
   8  10   2        0.07       -2.62      4.49 o 
   2  11   2        0.13       -3.19      5.26 o 
   3  11   2        0.00       -0.82      5.43 o 
   4  11   2        0.24       -1.46      3.02 o 
   5  11   2        1.54        0.86      4.28 o 
   6  11   2        1.89        1.82      4.79 o 
   7  11   2       12.02        9.10      5.24 o 
  -5 -11   3        3.09        3.00      4.60 o 
  -4 -11   3        4.03        4.02      4.75 o 
  -3 -11   3        0.05       -3.89      4.69 o 
  -2 -11   3        0.16        1.99      2.91 o 
  -7 -10   3        5.49        7.44      5.35 o 
  -6 -10   3        9.56       10.50      5.28 o 
  -5 -10   3        3.39        5.85      4.73 o 
  -4 -10   3       13.33       12.11      2.71 o 
  -3 -10   3        2.77        4.26      2.73 o 
  -2 -10   3        0.15       -1.72      3.65 o 
  -1 -10   3       52.17       51.33      5.63 o 
   0 -10   3        0.44       -1.62      3.34 o 
  -7  -9   3        1.33        1.04      4.46 o 
  -6  -9   3        2.63       -3.27      4.44 o 
  -5  -9   3       14.47       11.44      2.47 o 
  -4  -9   3        2.66        0.86      2.35 o 
  -3  -9   3       19.30       21.27      3.48 o 
  -2  -9   3        0.42       -0.59      2.79 o 
  -1  -9   3        3.40        1.76      2.81 o 
   0  -9   3       44.89       44.96      4.80 o 
   1  -9   3       16.03       13.88      3.48 o 
   2  -9   3        9.88        7.00      3.71 o 
  -8  -8   3        2.76       -0.74      5.08 o 
  -7  -8   3        1.33        2.15      4.30 o 
  -6  -8   3       38.86       42.09      5.81 o 
  -5  -8   3       21.97       23.14      5.98 o 
  -4  -8   3        2.39        2.71      2.16 o 
  -3  -8   3       34.86       35.48      3.08 o 
  -2  -8   3       25.02       25.47      3.08 o 
  -1  -8   3       36.83       37.38      4.98 o 
   0  -8   3        6.81        6.12      2.85 o 
   1  -8   3        0.00        1.55      3.06 o 
   2  -8   3       15.12       15.76      3.61 o 
   3  -8   3       47.63       42.51      4.18 o 
  -8  -7   3        0.87        5.08      4.41 o 
  -7  -7   3        7.16       11.82      4.78 o 
  -6  -7   3        7.67        6.91      1.46 o 
  -5  -7   3        3.45        4.73      4.52 o 
  -4  -7   3        0.01       -0.42      2.08 o 
  -3  -7   3       19.75       20.42      2.64 o 
  -2  -7   3        0.10        0.41      2.40 o 
  -1  -7   3      113.27      118.36      5.87 o 
   0  -7   3        2.99        2.18      2.51 o 
   1  -7   3        2.40        1.62      2.79 o 
   2  -7   3        9.41        7.09      2.95 o 
   3  -7   3       15.02       12.41      3.46 o 
   4  -7   3        1.57       -2.11      3.41 o 
  -8  -6   3       39.80       48.30      6.29 o 
  -7  -6   3       19.84       18.14      4.75 o 
  -6  -6   3       38.82       33.79      2.49 o 
  -5  -6   3       84.44       82.92      3.07 o 
  -4  -6   3       30.53       30.78      1.72 o 
  -3  -6   3        0.04       -0.42      1.84 o 
  -2  -6   3      393.63      404.53      5.68 o 
  -1  -6   3      237.85      259.08      4.85 o 
   0  -6   3      116.32      124.46      3.63 o 
   1  -6   3        0.13       -0.05      2.46 o 
   2  -6   3       24.26       27.57      3.36 o 
   3  -6   3        2.55        0.34      2.85 o 
   4  -6   3        0.68       -1.05      3.18 o 
   5  -6   3        1.44        3.10      3.38 o 
  -8  -5   3        0.24        0.64      4.53 o 
  -7  -5   3        0.64        1.25      2.11 o 
  -6  -5   3        5.62        5.75      2.27 o 
  -5  -5   3       11.17       11.78      2.14 o 
  -4  -5   3       13.59       13.46      1.63 o 
  -3  -5   3       64.56       65.18      2.05 o 
  -2  -5   3       66.61       64.91      2.33 o 
  -1  -5   3       64.41       66.90      3.20 o 
   0  -5   3      147.35      157.99      4.65 o 
   1  -5   3        0.41       -0.08      1.66 o 
   2  -5   3      156.17      164.47      4.15 o 
   3  -5   3        5.85        7.19      2.81 o 
   4  -5   3        1.54       -0.25      3.73 o 
   5  -5   3        3.07        2.51      4.20 o 
   6  -5   3        0.05       -0.64      3.65 o 
  -8  -4   3        1.44        4.96      4.28 o 
  -7  -4   3       45.81       42.11      5.27 o 
  -6  -4   3        6.61        7.67      2.67 o 
  -5  -4   3        2.35        2.30      1.87 o 
  -4  -4   3       59.73       58.97      2.21 o 
  -3  -4   3        8.14        9.20      1.29 o 
  -2  -4   3      120.51      116.97      2.37 o 
  -1  -4   3      268.34      276.06      5.36 o 
   0  -4   3        0.58        1.64      2.00 o 
   1  -4   3        5.69        3.44      1.59 o 
   2  -4   3       69.15       75.46      2.83 o 
   3  -4   3        2.72        2.07      2.32 o 
   4  -4   3        9.06        7.07      2.35 o 
   5  -4   3      122.64      116.31      6.67 o 
   6  -4   3        0.05       -1.71      4.53 o 
   7  -4   3        0.17        1.11      3.72 o 
  -8  -3   3        3.44        1.17      3.19 o 
  -7  -3   3        4.51        6.45      2.43 o 
  -6  -3   3        1.67        1.61      2.22 o 
  -5  -3   3       23.93       22.21      2.02 o 
  -4  -3   3       23.59       25.79      1.69 o 
  -3  -3   3       28.82       29.21      2.07 o 
  -2  -3   3        2.05        3.56      1.19 o 
  -1  -3   3      194.61      197.81      3.19 o 
   0  -3   3       11.28       10.96      1.60 o 
   1  -3   3      694.81      700.49      7.70 o 
   2  -3   3       89.10       87.37      3.61 o 
   3  -3   3        9.07        8.04      1.48 o 
   4  -3   3       75.66       71.24      4.34 o 
   5  -3   3        6.77        6.94      2.69 o 
   6  -3   3        0.03        0.91      4.26 o 
   7  -3   3        1.95        3.36      3.44 o 
  -8  -2   3       12.48       12.87      3.88 o 
  -7  -2   3       25.66       25.47      3.62 o 
  -6  -2   3        3.01        1.42      2.43 o 
  -5  -2   3        0.36       -0.09      2.14 o 
  -4  -2   3        0.00        0.53      1.52 o 
  -3  -2   3        1.17        2.60      1.60 o 
  -2  -2   3        0.06        0.28      0.92 o 
  -1  -2   3        1.81        0.71      1.12 o 
   0  -2   3        2.70        2.23      1.06 o 
   1  -2   3      680.90      643.09     30.66 o 
   2  -2   3      340.19      338.93      8.69 o 
   3  -2   3      305.49      313.56      4.28 o 
   4  -2   3       15.90       17.51      2.09 o 
   5  -2   3      190.03      183.85      6.79 o 
   6  -2   3        0.42        2.08      2.44 o 
   7  -2   3        6.81        8.16      4.42 o 
   8  -2   3        8.73        9.18      4.41 o 
  -8  -1   3        2.53        2.61      3.81 o 
  -7  -1   3        5.85        3.93      3.40 o 
  -6  -1   3        8.84        9.01      3.10 o 
  -5  -1   3        0.25        0.48      2.78 o 
  -4  -1   3        2.00        3.12      1.86 o 
  -3  -1   3       11.64       12.80      1.50 o 
  -2  -1   3       49.53       47.96      1.63 o 
  -1  -1   3       86.26       73.98      1.40 o 
   0  -1   3      199.56      187.35      1.97 o 
   1  -1   3       27.41       27.88      2.90 o 
   2  -1   3       22.31       21.08      1.37 o 
   3  -1   3      737.14      725.89     10.99 o 
   4  -1   3       15.44       15.27      1.80 o 
   5  -1   3       30.61       34.52      2.71 o 
   6  -1   3      153.25      161.40      9.36 o 
   7  -1   3       74.53       67.02      5.04 o 
   8  -1   3        4.28        6.99      3.53 o 
  -8   0   3        6.76        7.36      3.89 o 
  -7   0   3       12.70       13.86      3.85 o 
  -6   0   3        0.41       -0.03      3.13 o 
  -5   0   3        9.94       10.22      3.17 o 
  -4   0   3       16.59       17.37      2.24 o 
  -3   0   3        2.00        1.70      1.87 o 
  -2   0   3        4.38        5.84      1.09 o 
  -1   0   3        2.02        1.02      0.91 o 
   0   0   3      193.81      167.90      2.01 o 
   1   0   3      183.16      165.09      3.68 o 
   2   0   3      102.09       93.27      1.89 o 
   3   0   3       16.83       15.23      1.85 o 
   4   0   3      172.51      172.63      4.61 o 
   5   0   3      113.79      110.04      5.76 o 
   6   0   3        0.01       -0.62      2.14 o 
   7   0   3       14.40       14.27      3.30 o 
   8   0   3       70.59       78.09     11.70 o 
   9   0   3        0.26        0.52      5.68 o 
  -7   1   3       13.16       11.28      4.07 o 
  -6   1   3       27.01       25.71      3.85 o 
  -5   1   3        6.04        5.00      3.12 o 
  -4   1   3       12.54       13.09      2.72 o 
  -3   1   3        5.54        1.84      1.78 o 
  -2   1   3       51.22       49.05      2.34 o 
  -1   1   3       26.32       26.22      1.31 o 
   0   1   3       60.48       54.14      2.28 o 
   1   1   3        0.80        0.56      1.41 o 
   2   1   3       76.38       78.15      2.51 o 
   3   1   3      914.94      843.34      9.72 o 
   4   1   3      562.04      572.33      6.59 o 
   5   1   3        3.23        5.42      2.95 o 
   6   1   3       32.84       32.92      3.04 o 
   7   1   3      137.20      144.43      8.88 o 
   8   1   3       55.31       64.43      6.78 o 
   9   1   3        4.90        5.28      3.68 o 
  -7   2   3        2.97        2.08      3.61 o 
  -6   2   3        0.08       -3.23      3.23 o 
  -5   2   3       12.20        7.78      3.70 o 
  -4   2   3        5.91        5.96      2.62 o 
  -3   2   3        0.32        0.36      1.76 o 
  -2   2   3        2.92        2.81      2.03 o 
  -1   2   3       30.03       27.23      1.74 o 
   0   2   3        1.28        0.85      1.55 o 
   1   2   3        0.08        0.17      0.88 o 
   2   2   3       20.27       17.43      2.76 o 
   3   2   3      661.41      655.42      5.67 o 
   4   2   3       19.24       16.11      1.98 o 
   5   2   3      247.63      264.94      5.05 o 
   6   2   3       43.48       51.80      4.89 o 
   7   2   3       56.45       66.60      3.99 o 
   8   2   3       30.21       30.05      5.49 o 
   9   2   3        0.45        3.63      3.56 o 
  -6   3   3        5.24        5.25      3.42 o 
  -5   3   3        3.81        3.30      2.91 o 
  -4   3   3       19.71       11.69      5.48 o 
  -3   3   3        2.94       -0.38      4.76 o 
  -2   3   3       13.13       16.25      2.61 o 
  -1   3   3       12.03        7.92      2.64 o 
   0   3   3       37.79       29.09      5.37 o 
   1   3   3      198.92      188.91      3.81 o 
   2   3   3      100.39      107.99      2.55 o 
   3   3   3        5.31        3.23      1.13 o 
   4   3   3      472.85      480.17      5.45 o 
   5   3   3      147.17      145.84      3.21 o 
   6   3   3       10.09        9.81      2.00 o 
   7   3   3      171.63      180.99     15.66 o 
   8   3   3       79.55       91.87      5.16 o 
   9   3   3       19.08       20.57      3.84 o 
  -5   4   3       14.23       10.43      3.27 o 
  -4   4   3        8.17        6.17      5.13 o 
  -3   4   3        4.25        3.59      4.87 o 
  -2   4   3       20.77       21.42      4.60 o 
  -1   4   3       15.92       13.40      1.49 o 
   0   4   3       91.58       85.46      9.62 o 
   1   4   3       97.88       97.43      2.03 o 
   2   4   3       28.93       29.82      1.48 o 
   3   4   3      606.82      586.28      9.12 o 
   4   4   3       23.80       23.20      1.26 o 
   5   4   3       46.02       43.61      2.16 o 
   6   4   3       69.66       74.57      2.65 o 
   7   4   3       28.66       28.11      2.80 o 
   8   4   3       19.25       16.89      5.27 o 
   9   4   3        0.76        0.36      2.90 o 
  10   4   3        0.53        3.86      5.35 o 
  -5   5   3        0.14       -0.07      6.01 o 
  -4   5   3        9.57       12.25      5.63 o 
  -3   5   3        1.46       -0.30      2.19 o 
  -2   5   3       44.47       38.83      2.76 o 
  -1   5   3       21.90       20.52      2.08 o 
   0   5   3        5.81        5.04      1.55 o 
   1   5   3       23.76       22.96      1.58 o 
   2   5   3       99.32      100.93      2.99 o 
   3   5   3       33.30       35.59      1.77 o 
   4   5   3       25.16       23.08      3.01 o 
   5   5   3        0.80        2.75      3.19 o 
   6   5   3        3.10        2.51      1.86 o 
   7   5   3       22.97       20.30      3.52 o 
   8   5   3        0.13        0.62      1.89 o 
   9   5   3       24.67       22.85      6.19 o 
  10   5   3        0.25       -0.91      5.72 o 
  -4   6   3        0.45       -0.50      5.95 o 
  -3   6   3       43.87       43.39      6.63 o 
  -2   6   3        1.94        1.60      2.11 o 
  -1   6   3       12.96       10.65      2.18 o 
   0   6   3       22.33       23.84      2.38 o 
   1   6   3      126.58      131.03      3.85 o 
   2   6   3      369.55      380.78      4.80 o 
   3   6   3       21.18       21.62      1.72 o 
   4   6   3       88.38       82.58      3.67 o 
   5   6   3      244.14      232.75      8.04 o 
   6   6   3       35.30       31.02      4.67 o 
   7   6   3       25.16       24.21      5.02 o 
   8   6   3        3.32        5.92      4.79 o 
   9   6   3        0.39        0.84      4.73 o 
  10   6   3        0.21        5.67      5.21 o 
  -3   7   3        1.38        5.83      5.56 o 
  -2   7   3       63.40       61.73      7.06 o 
  -1   7   3        4.10        4.36      2.20 o 
   0   7   3        0.02        1.17      2.12 o 
   1   7   3       28.90       28.96      2.70 o 
   2   7   3        1.23        3.32      1.61 o 
   3   7   3        4.83        5.23      1.71 o 
   4   7   3       14.55       14.46      1.79 o 
   5   7   3        1.50        0.19      2.72 o 
   6   7   3       84.41       71.99      6.15 o 
   7   7   3        5.02        8.40      4.26 o 
   8   7   3        0.88        1.57      4.11 o 
   9   7   3       25.47       21.26      5.89 o 
  -2   8   3        0.88       -0.38      5.16 o 
  -1   8   3        2.91        2.99      5.34 o 
   0   8   3        0.17        0.05      2.17 o 
   1   8   3        4.18        5.80      2.33 o 
   2   8   3      117.94      114.48      3.42 o 
   3   8   3       30.04       28.70      2.41 o 
   4   8   3        3.39        2.66      1.62 o 
   5   8   3       23.32       14.86      5.99 o 
   6   8   3       34.49       32.98      5.40 o 
   7   8   3       63.41       58.95      6.20 o 
   8   8   3       18.17       16.58      5.02 o 
   9   8   3        9.83       14.01      5.08 o 
  -1   9   3        4.65       -0.57      5.47 o 
   0   9   3        6.98        3.40      5.58 o 
   1   9   3       11.28        8.39      5.22 o 
   2   9   3        8.78        8.84      2.56 o 
   3   9   3       11.63       10.98      2.13 o 
   4   9   3        0.24        0.18      1.73 o 
   5   9   3        0.10        2.23      3.84 o 
   6   9   3       76.36       82.60      6.83 o 
   7   9   3       28.03       29.66      5.34 o 
   8   9   3        2.67        0.29      4.56 o 
   9   9   3        0.07       -0.34      4.59 o 
   1  10   3        7.99        5.70      5.38 o 
   2  10   3        7.28       10.98      5.60 o 
   3  10   3        5.81        2.98      2.67 o 
   4  10   3        1.97        2.01      2.89 o 
   5  10   3        4.72        7.99      3.83 o 
   6  10   3        0.13        0.06      4.18 o 
   7  10   3        9.36        9.53      4.83 o 
   8  10   3        7.50        9.31      4.73 o 
   3  11   3        0.13       -0.56      5.54 o 
   4  11   3        2.18        5.26      2.99 o 
   5  11   3        7.96        9.76      4.11 o 
   6  11   3        4.80        4.57      4.98 o 
  -6 -10   4        0.54        2.64      5.30 o 
  -5 -10   4       12.32       17.79      5.30 o 
  -4 -10   4        1.67        3.40      4.32 o 
  -3 -10   4        5.50        3.27      2.79 o 
  -2 -10   4        6.29        4.07      4.11 o 
  -1 -10   4        0.40       -0.58      2.94 o 
   0 -10   4        1.84        2.70      3.60 o 
  -7  -9   4        0.05       -0.05      4.65 o 
  -6  -9   4        1.87       -0.09      4.61 o 
  -5  -9   4        0.45        5.58      4.64 o 
  -4  -9   4        0.26        0.75      2.49 o 
  -3  -9   4        6.05        6.82      2.78 o 
  -2  -9   4       11.22       12.18      3.00 o 
  -1  -9   4       31.22       25.60      3.40 o 
   0  -9   4        1.96        2.19      2.84 o 
   1  -9   4        2.96        2.86      3.18 o 
   2  -9   4        0.01        0.16      3.18 o 
  -7  -8   4        0.40        0.41      4.87 o 
  -6  -8   4       10.03       10.51      4.70 o 
  -5  -8   4        5.60        4.69      2.33 o 
  -4  -8   4        0.01       -0.78      2.42 o 
  -3  -8   4        5.28        6.35      2.59 o 
  -2  -8   4       59.65       56.71      3.81 o 
  -1  -8   4        5.90        3.66      3.86 o 
   0  -8   4        4.20        3.69      2.72 o 
   1  -8   4        1.92       -0.03      2.79 o 
   2  -8   4        0.67        0.07      3.07 o 
   3  -8   4        9.61        7.67      3.33 o 
  -8  -7   4       38.54       45.66      6.53 o 
  -7  -7   4        1.93        0.90      4.21 o 
  -6  -7   4        5.04        5.36      4.28 o 
  -5  -7   4       21.55       22.43      2.51 o 
  -4  -7   4       41.51       44.42      2.45 o 
  -3  -7   4       16.83       15.30      2.83 o 
  -2  -7   4        1.28        2.26      2.44 o 
  -1  -7   4       49.85       45.72      3.72 o 
   0  -7   4       19.96       20.82      2.93 o 
   1  -7   4        4.59        6.16      2.60 o 
   2  -7   4        0.13       -0.41      2.70 o 
   3  -7   4        4.45        4.17      3.08 o 
   4  -7   4        1.22       -3.12      3.12 o 
  -8  -6   4        2.68        0.79      4.34 o 
  -7  -6   4        2.20        5.66      4.28 o 
  -6  -6   4       14.83       14.51      2.42 o 
  -5  -6   4       12.59       10.56      2.29 o 
  -4  -6   4        0.00        1.24      1.66 o 
  -3  -6   4        7.83        7.48      1.60 o 
  -2  -6   4        4.76        6.93      2.41 o 
  -1  -6   4       39.98       46.32      3.44 o 
   0  -6   4       34.57       43.20      4.78 o 
   1  -6   4        0.02        0.16      2.20 o 
   2  -6   4       17.40       18.86      3.00 o 
   3  -6   4        1.45        2.55      2.62 o 
   4  -6   4        0.08        0.03      2.98 o 
   5  -6   4        2.15        5.57      3.20 o 
  -8  -5   4       41.57       40.97      6.05 o 
  -7  -5   4        7.53       13.91      4.49 o 
  -6  -5   4       58.15       52.74      3.39 o 
  -5  -5   4       19.08       15.12      2.51 o 
  -4  -5   4      132.13      138.39      3.08 o 
  -3  -5   4       62.77       64.28      2.07 o 
  -2  -5   4       37.40       37.80      2.07 o 
  -1  -5   4        0.62        0.49      1.50 o 
   0  -5   4        0.29        1.24      2.25 o 
   1  -5   4       32.09       36.14      2.29 o 
   2  -5   4       15.65       18.35      2.65 o 
   3  -5   4       10.13        9.48      2.66 o 
   4  -5   4        1.59        1.50      2.53 o 
   5  -5   4        1.03        3.02      3.22 o 
   6  -5   4        1.09        2.75      3.56 o 
  -8  -4   4        0.00        0.06      4.42 o 
  -7  -4   4       41.87       39.26      5.57 o 
  -6  -4   4       43.59       51.47      3.41 o 
  -5  -4   4        0.73        0.36      2.27 o 
  -4  -4   4       19.02       18.66      1.91 o 
  -3  -4   4      200.46      212.82      3.13 o 
  -2  -4   4       28.03       27.07      1.67 o 
  -1  -4   4       17.43       18.17      1.89 o 
   0  -4   4       79.44       80.23      3.41 o 
   1  -4   4      139.91      157.31      5.66 o 
   2  -4   4        1.43        0.33      1.59 o 
   3  -4   4       10.37       11.62      2.36 o 
   4  -4   4       10.49       11.46      1.90 o 
   5  -4   4       54.87       50.35      3.31 o 
   6  -4   4        3.84        3.95      3.27 o 
   7  -4   4        4.16        4.46      3.63 o 
  -8  -3   4        0.04       -1.53      3.48 o 
  -7  -3   4        0.58       -0.79      3.30 o 
  -6  -3   4       56.61       57.13      3.22 o 
  -5  -3   4        1.60        0.59      1.85 o 
  -4  -3   4       12.49       14.85      1.71 o 
  -3  -3   4       29.72       33.91      1.88 o 
  -2  -3   4      140.22      144.58      2.78 o 
  -1  -3   4       35.31       29.83      1.62 o 
   0  -3   4       13.15       11.99      1.76 o 
   1  -3   4        9.14        8.82      1.40 o 
   2  -3   4      338.61      369.42      5.51 o 
   3  -3   4        1.14        0.98      1.77 o 
   4  -3   4       10.48        9.70      1.63 o 
   5  -3   4        6.90        6.65      1.82 o 
   6  -3   4       38.53       33.28      2.64 o 
   7  -3   4        0.00       -0.59      3.28 o 
  -8  -2   4       13.83       13.88      3.90 o 
  -7  -2   4       32.03       33.56      4.20 o 
  -6  -2   4       19.25       23.69      4.18 o 
  -5  -2   4        8.92        7.28      2.33 o 
  -4  -2   4        1.01        1.21      1.51 o 
  -3  -2   4      121.68      132.78      3.32 o 
  -2  -2   4      179.18      193.33      2.74 o 
  -1  -2   4       30.80       28.63      1.19 o 
   0  -2   4       89.18       91.15      2.12 o 
   1  -2   4        0.28       -0.25      0.61 o 
   2  -2   4        8.17        9.54      1.04 o 
   3  -2   4      111.03      112.90      2.35 o 
   4  -2   4       35.39       35.96      1.96 o 
   5  -2   4      209.04      199.73      7.06 o 
   6  -2   4       17.77       16.14      2.28 o 
   7  -2   4       11.35       10.34      3.28 o 
   8  -2   4       10.72        7.29      3.44 o 
  -7  -1   4        0.03        1.81      3.39 o 
  -6  -1   4        5.73        5.37      3.01 o 
  -5  -1   4        0.06       -0.23      2.36 o 
  -4  -1   4       13.49       14.72      1.96 o 
  -3  -1   4       23.93       22.40      2.01 o 
  -2  -1   4        3.38        2.70      1.21 o 
  -1  -1   4        6.26        6.97      0.93 o 
   0  -1   4      219.33      222.74      2.21 o 
   1  -1   4       63.68       67.29      3.45 o 
   2  -1   4       10.56       10.89      2.68 o 
   3  -1   4        0.52        0.12      1.11 o 
   4  -1   4      373.59      360.42      6.27 o 
   5  -1   4        5.01        5.00      1.72 o 
   6  -1   4        1.48        2.82      2.00 o 
   7  -1   4        0.00        1.36      2.20 o 
   8  -1   4        9.86       11.18      3.57 o 
  -7   0   4        1.52        3.38      3.27 o 
  -6   0   4       20.48       22.89      3.59 o 
  -5   0   4        1.89        1.95      3.01 o 
  -4   0   4        6.76        5.60      2.04 o 
  -3   0   4        0.00        0.12      1.45 o 
  -2   0   4       25.61       25.67      1.43 o 
  -1   0   4      173.99      182.70      2.21 o 
   0   0   4      190.89      176.83      1.99 o 
   1   0   4       93.06       93.80      2.37 o 
   2   0   4      266.96      262.30      6.42 o 
   3   0   4      848.35      849.57     15.29 o 
   4   0   4      472.68      501.83      7.42 o 
   5   0   4       90.19       97.91      4.65 o 
   6   0   4        9.65        6.60      2.48 o 
   7   0   4       75.44       83.86      4.35 o 
   8   0   4       44.91       47.10      6.41 o 
   9   0   4       16.78       17.11      6.26 o 
  -7   1   4        5.80        5.46      3.40 o 
  -6   1   4        0.70        1.00      3.16 o 
  -5   1   4        3.43        1.91      2.87 o 
  -4   1   4        2.96        2.79      2.46 o 
  -3   1   4       54.84       58.27      2.56 o 
  -2   1   4        5.94        4.24      1.38 o 
  -1   1   4       12.91       13.88      1.24 o 
   0   1   4      299.85      300.45      8.72 o 
   1   1   4        8.74        4.80      1.19 o 
   2   1   4       26.43       25.61      1.99 o 
   3   1   4       55.20       55.13      2.67 o 
   4   1   4      106.89      113.28      4.04 o 
   5   1   4       24.13       30.53      3.35 o 
   6   1   4       13.92       12.45      2.56 o 
   7   1   4        4.62        3.84      2.57 o 
   8   1   4       68.93       77.62      6.93 o 
   9   1   4        1.90        0.95      5.22 o 
  -6   2   4        2.60        1.67      3.35 o 
  -5   2   4        7.85        8.93      2.99 o 
  -4   2   4       12.45       11.26      2.80 o 
  -3   2   4       21.06       20.75      2.51 o 
  -2   2   4        5.76        7.05      1.46 o 
  -1   2   4       61.06       66.34      6.45 o 
   0   2   4      156.81      170.77      4.09 o 
   1   2   4        2.83        3.02      1.32 o 
   2   2   4        1.70        1.83      1.58 o 
   3   2   4       77.97       78.05      2.70 o 
   4   2   4      701.43      722.32      7.36 o 
   5   2   4       71.97       76.67      4.43 o 
   6   2   4       48.52       48.34      4.44 o 
   7   2   4        4.54        6.31      2.71 o 
   8   2   4       35.05       39.42      5.07 o 
   9   2   4       51.59       55.98      4.77 o 
  -6   3   4        1.05        0.42      3.22 o 
  -5   3   4       80.04       77.59      4.58 o 
  -4   3   4       16.02       14.07      2.89 o 
  -3   3   4        4.15        4.34      2.35 o 
  -2   3   4       32.74       32.05      1.97 o 
  -1   3   4        4.37        4.20      0.58 o 
   0   3   4       82.60       94.07      6.02 o 
   1   3   4       40.02       36.31      3.58 o 
   2   3   4        9.53        7.96      1.24 o 
   3   3   4      222.34      224.08      3.29 o 
   4   3   4        0.78        0.62      1.43 o 
   5   3   4       70.92       74.18      3.96 o 
   6   3   4        4.92        4.65      2.67 o 
   7   3   4        1.28        6.07      3.25 o 
   8   3   4       78.01       86.78      4.66 o 
   9   3   4       10.10       11.67      3.51 o 
  -5   4   4        6.47        8.99      3.18 o 
  -4   4   4       40.17       35.35      3.44 o 
  -3   4   4        0.16       -0.61      2.27 o 
  -2   4   4       42.99       42.22      5.45 o 
  -1   4   4      133.75      125.07      6.17 o 
   0   4   4        0.09       -0.11      2.87 o 
   1   4   4        4.62        4.78      0.81 o 
   2   4   4        5.10        4.06      1.34 o 
   3   4   4        0.47       -0.37      1.50 o 
   4   4   4       79.06       82.34      2.25 o 
   5   4   4       14.28       14.77      1.53 o 
   6   4   4        6.31        5.88      1.82 o 
   7   4   4       13.32       14.41      4.79 o 
   8   4   4        1.53        2.94      4.49 o 
   9   4   4        6.94        6.59      3.20 o 
  10   4   4        8.63        7.96      5.74 o 
  -4   5   4        1.27       -0.40      2.70 o 
  -3   5   4        3.51        2.43      5.37 o 
  -2   5   4      202.65      185.60     11.18 o 
  -1   5   4        5.82        6.42      1.48 o 
   0   5   4       17.51       15.60      4.97 o 
   1   5   4        4.31        3.02      1.32 o 
   2   5   4        0.00       -0.15      1.02 o 
   3   5   4       69.66       73.09      2.66 o 
   4   5   4        0.00        0.41      1.60 o 
   5   5   4        2.73        4.32      1.27 o 
   6   5   4        3.83        4.66      1.68 o 
   7   5   4       50.42       54.83      2.86 o 
   8   5   4        3.71        0.30      2.42 o 
   9   5   4       12.60       21.07      5.75 o 
  10   5   4        2.93        1.88      5.78 o 
  -4   6   4        0.03        0.37      6.51 o 
  -3   6   4       23.36       14.39      6.29 o 
  -2   6   4        1.11        4.76      4.96 o 
  -1   6   4       55.86       51.51      2.67 o 
   0   6   4        5.40        6.82      1.73 o 
   1   6   4        1.48        1.65      1.68 o 
   2   6   4        1.36        1.33      1.17 o 
   3   6   4        2.55        2.99      1.44 o 
   4   6   4        3.46        2.05      1.78 o 
   5   6   4        5.57        4.61      1.45 o 
   6   6   4        7.04        7.40      4.02 o 
   7   6   4       10.13        7.07      4.23 o 
   8   6   4        6.60        4.11      1.13 o 
   9   6   4        0.78        0.53      5.17 o 
  10   6   4        0.59        6.90      5.39 o 
  -3   7   4        1.16        0.55      6.04 o 
  -2   7   4       82.27       75.41      7.95 o 
  -1   7   4        4.95        5.15      5.05 o 
   0   7   4        5.07        3.32      1.80 o 
   1   7   4        8.66        9.84      2.14 o 
   2   7   4        0.74        0.49      1.35 o 
   3   7   4       42.88       45.05      2.07 o 
   4   7   4        5.92        6.47      1.71 o 
   5   7   4       27.85       21.75      2.80 o 
   6   7   4        9.72        3.61      3.85 o 
   7   7   4        0.08        2.12      3.69 o 
   8   7   4        0.01       -0.64      4.37 o 
   9   7   4        0.09       -2.10      4.55 o 
  -2   8   4        1.20        6.80      5.82 o 
  -1   8   4        5.25        5.23      5.52 o 
   0   8   4        4.91        3.37      5.09 o 
   1   8   4       10.76        9.20      2.25 o 
   2   8   4        3.82        2.42      2.24 o 
   3   8   4       17.22       15.62      1.75 o 
   4   8   4        2.29        1.74      1.69 o 
   5   8   4        0.31        0.77      1.58 o 
   6   8   4        0.93        0.56      3.73 o 
   7   8   4       15.56        8.75      4.17 o 
   8   8   4        0.03        0.51      4.25 o 
   9   8   4        6.31        6.69      4.59 o 
   0   9   4       26.49       22.42      6.79 o 
   1   9   4        1.05        5.84      5.27 o 
   2   9   4        2.84        5.02      4.77 o 
   3   9   4        9.13        8.50      1.73 o 
   4   9   4        8.81        9.20      1.76 o 
   5   9   4        1.21        0.36      3.15 o 
   6   9   4        0.01        1.79      4.13 o 
   7   9   4       27.83       30.37      5.57 o 
   8   9   4        8.78       10.69      4.70 o 
   9   9   4        0.01        0.09      4.76 o 
   1  10   4        0.95        0.33      5.83 o 
   2  10   4        7.49       13.18      5.84 o 
   3  10   4        5.51        4.77      2.49 o 
   4  10   4       12.56       11.38      2.93 o 
   5  10   4        5.16        6.78      3.72 o 
   6  10   4        9.51        8.75      4.30 o 
   7  10   4       16.87       14.87      4.99 o 
   8  10   4        4.30        4.04      4.53 o 
   4  11   4        1.09        0.35      2.85 o 
   5  11   4        3.02        2.09      2.83 o 
   6  11   4        1.50        0.74      4.00 o 
  -5 -10   5       21.18       22.33      5.92 o 
  -4 -10   5       11.00        9.74      5.23 o 
  -3 -10   5        0.80        3.28      2.96 o 
  -2 -10   5        5.74        8.40      4.34 o 
  -1 -10   5        6.99        5.76      3.27 o 
  -6  -9   5        0.07       -1.53      4.57 o 
  -5  -9   5        9.96       10.76      5.06 o 
  -4  -9   5       22.08       25.56      3.39 o 
  -3  -9   5        9.92        7.51      3.13 o 
  -2  -9   5        0.09       -0.21      3.02 o 
  -1  -9   5        6.89        5.87      2.95 o 
   0  -9   5       13.05       11.39      3.24 o 
   1  -9   5        1.48        1.27      2.97 o 
  -7  -8   5        3.42        0.89      4.43 o 
  -6  -8   5       25.86       23.56      5.39 o 
  -5  -8   5       24.34       22.77      3.08 o 
  -4  -8   5       10.65       13.18      2.94 o 
  -3  -8   5        1.87        2.77      2.77 o 
  -2  -8   5        0.11       -1.70      5.24 o 
  -1  -8   5       10.46        6.82      4.64 o 
   0  -8   5        0.29        0.92      2.68 o 
   1  -8   5        0.13       -0.83      2.71 o 
   2  -8   5        2.31        1.69      2.85 o 
   3  -8   5        4.53        6.38      5.83 o 
  -7  -7   5        2.40        2.12      4.64 o 
  -6  -7   5        7.39        7.88      4.50 o 
  -5  -7   5       26.17       23.78      2.66 o 
  -4  -7   5        0.91        0.44      1.71 o 
  -3  -7   5        2.51        2.27      1.95 o 
  -2  -7   5        0.31        0.87      2.63 o 
  -1  -7   5        6.85        6.18      2.77 o 
   0  -7   5        1.95        0.39      2.41 o 
   1  -7   5        3.12        2.70      2.40 o 
   2  -7   5        2.10        0.68      2.54 o 
   3  -7   5        0.01        3.02      2.75 o 
   4  -7   5        2.73        0.88      6.07 o 
  -8  -6   5       12.19       18.68      5.18 o 
  -7  -6   5       39.55       40.20      6.00 o 
  -6  -6   5        3.89        3.76      2.38 o 
  -5  -6   5       14.32       13.41      2.37 o 
  -4  -6   5       46.84       46.70      2.63 o 
  -3  -6   5       39.01       36.20      2.30 o 
  -2  -6   5        0.55        0.35      1.68 o 
  -1  -6   5        6.63        4.79      2.67 o 
   0  -6   5        2.56       -0.09      4.06 o 
   1  -6   5        5.30        5.25      2.22 o 
   2  -6   5        9.73        7.28      2.53 o 
   3  -6   5        0.24        1.05      2.39 o 
   4  -6   5        0.37       -0.14      2.53 o 
   5  -6   5        8.87        9.37      6.02 o 
  -8  -5   5        1.92        3.63      4.69 o 
  -7  -5   5        0.82        0.62      4.50 o 
  -6  -5   5       20.80       20.47      2.95 o 
  -5  -5   5        0.13        1.86      2.26 o 
  -4  -5   5        7.97        9.34      2.06 o 
  -3  -5   5        8.84        7.30      1.75 o 
  -2  -5   5        0.62        0.30      1.40 o 
  -1  -5   5       12.87       13.47      1.57 o 
   0  -5   5        3.01        3.01      2.54 o 
   1  -5   5        5.97        5.63      1.91 o 
   2  -5   5       17.63       19.10      2.48 o 
   3  -5   5        2.84        2.09      2.15 o 
   4  -5   5        0.18       -0.43      2.25 o 
   5  -5   5       10.31       10.36      3.01 o 
   6  -5   5       22.76       28.70      7.18 o 
  -8  -4   5        5.59        2.19      4.53 o 
  -7  -4   5       40.10       48.89      5.95 o 
  -6  -4   5       24.92       28.65      3.20 o 
  -5  -4   5       43.10       42.39      3.37 o 
  -4  -4   5       48.94       47.76      2.42 o 
  -3  -4   5      241.60      240.22      3.61 o 
  -2  -4   5       24.19       23.19      1.66 o 
  -1  -4   5       25.56       27.96      1.70 o 
   0  -4   5        0.00       -0.13      1.38 o 
   1  -4   5       58.96       56.96      2.20 o 
   2  -4   5       29.30       29.39      1.89 o 
   3  -4   5        1.20        2.33      1.92 o 
   4  -4   5        0.20        0.37      2.11 o 
   5  -4   5       15.09       16.27      3.01 o 
   6  -4   5       19.79       16.49      3.17 o 
  -8  -3   5        0.80        1.60      3.91 o 
  -7  -3   5        0.76        1.78      3.40 o 
  -6  -3   5      110.68      117.18      5.45 o 
  -5  -3   5       43.50       42.98      3.10 o 
  -4  -3   5        0.01       -0.76      1.66 o 
  -3  -3   5       37.33       36.59      1.78 o 
  -2  -3   5      367.26      396.73      4.59 o 
  -1  -3   5      192.65      186.71      3.15 o 
   0  -3   5       77.39       81.29      2.11 o 
   1  -3   5       60.55       54.44      1.70 o 
   2  -3   5       24.94       22.59      4.38 o 
   3  -3   5        3.97        2.65      1.41 o 
   4  -3   5        1.01        0.73      2.11 o 
   5  -3   5       15.03       12.91      1.73 o 
   6  -3   5       20.36       16.91      3.10 o 
   7  -3   5        4.14        4.04      3.18 o 
  -7  -2   5        0.00        2.08      3.43 o 
  -6  -2   5       34.95       37.42      3.94 o 
  -5  -2   5       40.49       43.08      3.76 o 
  -4  -2   5       30.73       28.71      2.28 o 
  -3  -2   5       90.91       88.25      2.70 o 
  -2  -2   5       58.05       54.83      2.18 o 
  -1  -2   5      341.79      334.12      4.31 o 
   0  -2   5       21.74       18.71      1.45 o 
   1  -2   5      104.72       96.71     11.61 o 
   2  -2   5       21.82       16.01      3.19 o 
   3  -2   5        6.36        4.34      3.53 o 
   4  -2   5       10.74        9.82      1.23 o 
   5  -2   5        4.89        3.53      1.49 o 
   6  -2   5        8.30        8.65      1.84 o 
   7  -2   5        1.52        0.67      2.84 o 
   8  -2   5        8.85        9.02      6.01 o 
  -7  -1   5        1.54        0.42      3.41 o 
  -6  -1   5       24.60       22.68      3.57 o 
  -5  -1   5      118.28      124.94     10.11 o 
  -4  -1   5       48.69       50.63      3.02 o 
  -3  -1   5        3.00        3.71      1.59 o 
  -2  -1   5      447.10      449.28      4.73 o 
  -1  -1   5      115.63      117.10      1.99 o 
   0  -1   5     1199.38     1263.09      9.87 o 
   1  -1   5        0.32        0.10      0.60 o 
   2  -1   5        0.24        0.03      2.54 o 
   3  -1   5        0.14        1.21      2.70 o 
   4  -1   5       11.86       12.86      1.55 o 
   5  -1   5       99.24      111.33      3.59 o 
   6  -1   5       12.40       11.90      2.33 o 
   7  -1   5        2.01        1.66      2.46 o 
   8  -1   5        0.55        1.21      5.30 o 
  -7   0   5        0.00        0.64      3.20 o 
  -6   0   5        3.50        7.60      3.28 o 
  -5   0   5       14.69       17.50      3.30 o 
  -4   0   5       57.59       65.14      4.52 o 
  -3   0   5       18.59       17.38      1.84 o 
  -2   0   5        4.33        4.98      1.18 o 
  -1   0   5       98.96      108.79      2.16 o 
   0   0   5      629.71      625.86      4.51 o 
   1   0   5      518.04      556.98      8.20 o 
   2   0   5       23.96       20.30      1.39 o 
   3   0   5       13.08       12.03      1.60 o 
   4   0   5       80.02       74.62      2.93 o 
   5   0   5        2.44        1.75      1.89 o 
   6   0   5        2.53        2.85      2.20 o 
   7   0   5        3.89        1.95      2.21 o 
   8   0   5        0.03        0.58      5.47 o 
   9   0   5        7.63        2.84      5.49 o 
  -6   1   5       17.15       14.06      3.41 o 
  -5   1   5      122.67      124.01      5.08 o 
  -4   1   5       20.56       21.65      3.03 o 
  -3   1   5       13.49        9.91      1.92 o 
  -2   1   5       19.14       18.31      1.56 o 
  -1   1   5       23.96       23.49      1.16 o 
   0   1   5     2332.10     2391.44     17.77 o 
   1   1   5       11.84       10.64      1.12 o 
   2   1   5       55.84       48.70      2.17 o 
   3   1   5       14.54       13.13      2.98 o 
   4   1   5       43.09       44.92      2.25 o 
   5   1   5      175.40      186.73      5.61 o 
   6   1   5        4.77        6.22      2.28 o 
   7   1   5        3.54        3.48      2.51 o 
   8   1   5        2.71        2.68      4.90 o 
   9   1   5        0.24       -0.08      4.77 o 
  -6   2   5        8.53        6.03      3.43 o 
  -5   2   5       10.37        9.97      3.04 o 
  -4   2   5       95.65       97.55      4.13 o 
  -3   2   5       19.24       15.75      2.33 o 
  -2   2   5        5.38        5.26      1.33 o 
  -1   2   5      277.10      302.83      5.16 o 
   0   2   5      239.01      233.91      5.03 o 
   1   2   5       40.27       40.23      1.36 o 
   2   2   5      245.23      267.86      9.24 o 
   3   2   5       37.18       43.77      3.74 o 
   4   2   5       54.45       59.68      4.22 o 
   5   2   5       17.51       16.36      2.87 o 
   6   2   5       25.24       25.14      3.68 o 
   7   2   5        1.78        2.74      2.45 o 
   8   2   5        0.26       -0.61      4.09 o 
   9   2   5       16.92       12.88      5.02 o 
  -5   3   5       75.25       69.14      4.31 o 
  -4   3   5       39.18       35.89      4.95 o 
  -3   3   5        0.10       -0.13      2.01 o 
  -2   3   5       10.73        9.37      1.42 o 
  -1   3   5      180.74      179.88      4.40 o 
   0   3   5      148.13      172.08      4.81 o 
   1   3   5      101.61       95.02      5.15 o 
   2   3   5      122.74      127.64      4.71 o 
   3   3   5       74.05       69.98      4.03 o 
   4   3   5       30.97       34.77      3.24 o 
   5   3   5       24.06       22.97      3.15 o 
   6   3   5       41.00       44.51      4.40 o 
   7   3   5        0.93        3.89      3.85 o 
   8   3   5        0.03        2.67      2.98 o 
   9   3   5        5.92        4.29      3.27 o 
  -5   4   5        3.72        6.61      6.54 o 
  -4   4   5       20.45       20.07      2.88 o 
  -3   4   5        8.06        5.24      2.07 o 
  -2   4   5        1.81        1.56      0.84 o 
  -1   4   5      107.04      116.50      7.16 o 
   0   4   5       14.06        9.99      2.17 o 
   1   4   5       23.19       24.11      2.76 o 
   2   4   5       65.57       64.49      2.17 o 
   3   4   5      362.71      379.69      8.36 o 
   4   4   5       25.85       26.76      1.85 o 
   5   4   5       39.03       40.16      2.16 o 
   6   4   5       66.35       66.74      5.59 o 
   7   4   5       10.20        8.85      3.07 o 
   8   4   5        0.50        2.90      4.43 o 
   9   4   5       11.63       12.40      3.18 o 
  10   4   5        6.90       15.99      5.77 o 
  -4   5   5        8.61        3.69      6.28 o 
  -3   5   5        7.86        4.03      1.92 o 
  -2   5   5        1.60        1.72      1.02 o 
  -1   5   5       23.82       24.65      5.31 o 
   0   5   5        0.00       -0.60      2.83 o 
   1   5   5       35.63       35.24      3.31 o 
   2   5   5       18.90       18.14      1.49 o 
   3   5   5        7.05       11.61      1.64 o 
   4   5   5       30.99       35.15      2.42 o 
   5   5   5       28.37       28.97      1.92 o 
   6   5   5        1.15        1.35      2.20 o 
   7   5   5        1.75        1.49      2.16 o 
   8   5   5        2.17        2.69      4.32 o 
   9   5   5        0.89       -2.80      5.17 o 
  10   5   5        5.14        7.22      5.92 o 
  -3   6   5        8.23        9.74      5.98 o 
  -2   6   5        8.01        8.43      5.30 o 
  -1   6   5        6.44        4.71      0.59 o 
   0   6   5        2.67        5.30      4.82 o 
   1   6   5        0.13       -0.28      2.83 o 
   2   6   5        5.05        4.53      1.48 o 
   3   6   5       11.65        8.71      1.71 o 
   4   6   5       60.78       54.01      2.85 o 
   5   6   5       37.04       38.28      2.57 o 
   6   6   5        2.34        1.14      1.82 o 
   7   6   5       19.39       17.00      1.96 o 
   8   6   5        2.85        3.29      1.67 o 
   9   6   5        0.80        3.16      5.03 o 
  10   6   5        5.16        5.71      5.40 o 
  -2   7   5        0.92       -0.43      5.23 o 
  -1   7   5        4.32        4.30      5.38 o 
   0   7   5       14.91       12.14      3.51 o 
   1   7   5        6.71        6.06      1.44 o 
   2   7   5        1.89        2.14      1.69 o 
   3   7   5        0.21        0.66      1.66 o 
   4   7   5       12.23       14.61      2.22 o 
   5   7   5        1.62        0.51      1.92 o 
   6   7   5       35.23       32.31      2.73 o 
   7   7   5       10.05        5.13      4.16 o 
   8   7   5        0.75        0.46      4.33 o 
   9   7   5        0.09        2.78      4.63 o 
  -1   8   5        1.51        6.79      5.71 o 
   0   8   5       14.20        8.92      5.76 o 
   1   8   5        0.14       -2.43      4.95 o 
   2   8   5        1.31        0.39      1.84 o 
   3   8   5        0.62        1.27      1.33 o 
   4   8   5        3.35        1.73      1.73 o 
   5   8   5       29.74       30.23      2.51 o 
   6   8   5       23.01       17.47      4.53 o 
   7   8   5        0.49       -0.82      4.03 o 
   8   8   5        1.66        3.11      4.56 o 
   9   8   5        0.05        1.23      4.45 o 
   0   9   5        0.48       -2.12      6.16 o 
   1   9   5        9.19        7.35      5.55 o 
   2   9   5        3.66        2.84      5.07 o 
   3   9   5        3.32        1.74      2.05 o 
   4   9   5        1.03        2.56      1.95 o 
   5   9   5        5.76        4.85      3.16 o 
   6   9   5        2.68        3.79      3.67 o 
   7   9   5       38.87       34.67      5.40 o 
   8   9   5        0.08       -1.61      4.38 o 
   2  10   5        0.40       -1.42      5.49 o 
   3  10   5        0.27       -0.59      4.86 o 
   4  10   5        7.60       10.02      2.59 o 
   5  10   5        6.96        6.00      2.96 o 
   6  10   5        9.13       10.12      3.88 o 
   7  10   5        3.53        7.72      4.83 o 
  -4 -10   6        5.33        5.99      5.03 o 
  -3 -10   6       23.99       17.45      3.71 o 
  -2 -10   6        0.01        1.57      4.39 o 
  -5  -9   6        1.15        0.26      4.73 o 
  -4  -9   6       53.51       54.75      4.30 o 
  -3  -9   6       10.83       12.07      3.49 o 
  -2  -9   6        1.80        3.59      3.27 o 
  -1  -9   6        3.20        3.02      2.90 o 
   0  -9   6       16.61       17.89      5.04 o 
   1  -9   6        3.72        3.73      6.07 o 
  -6  -8   6        2.89        1.20      4.37 o 
  -5  -8   6       12.48       10.40      2.95 o 
  -4  -8   6        6.99        6.65      2.95 o 
  -3  -8   6       23.09       21.12      3.43 o 
  -2  -8   6       18.56       16.61      5.63 o 
  -1  -8   6        0.66        2.14      4.36 o 
   0  -8   6        0.22        0.21      2.67 o 
   1  -8   6        9.68        7.45      2.72 o 
   2  -8   6        4.20        4.99      5.21 o 
  -7  -7   6        0.45        3.27      4.77 o 
  -6  -7   6        0.60       -1.84      4.53 o 
  -5  -7   6        1.21        0.17      4.16 o 
  -4  -7   6       45.77       46.76      2.88 o 
  -3  -7   6       27.46       29.58      2.64 o 
  -2  -7   6        3.74        3.32      2.31 o 
  -1  -7   6        4.20        2.65      4.31 o 
   0  -7   6       21.22       22.85      3.68 o 
   1  -7   6       14.66       14.22      2.58 o 
   2  -7   6       48.71       41.11      3.33 o 
   3  -7   6        0.01       -5.12      5.12 o 
   4  -7   6        0.33       -1.47      5.48 o 
  -7  -6   6        2.23        4.52      4.67 o 
  -6  -6   6        4.73        4.28      4.24 o 
  -5  -6   6        7.68        3.41      2.53 o 
  -4  -6   6       34.85       40.55      2.69 o 
  -3  -6   6       11.98       11.90      2.07 o 
  -2  -6   6        3.91        2.37      1.93 o 
  -1  -6   6        2.75        1.82      1.87 o 
   0  -6   6       21.95       22.01      5.21 o 
   1  -6   6       11.89        8.00      2.19 o 
   2  -6   6        0.09        0.82      2.15 o 
   3  -6   6       33.18       32.64      2.91 o 
   4  -6   6        0.01        0.50      5.46 o 
   5  -6   6        1.72        3.65      5.87 o 
  -7  -5   6       27.80       28.62      5.27 o 
  -6  -5   6       17.62       22.37      4.95 o 
  -5  -5   6       27.22       28.77      3.18 o 
  -4  -5   6        6.41        8.27      2.18 o 
  -3  -5   6       19.48       21.21      2.25 o 
  -2  -5   6        3.18        3.01      1.76 o 
  -1  -5   6       19.96       19.79      1.97 o 
   0  -5   6        4.80        4.32      1.77 o 
   1  -5   6        1.33        0.97      1.75 o 
   2  -5   6      130.14      113.93      7.19 o 
   3  -5   6        1.20        1.60      1.76 o 
   4  -5   6        0.58       -0.31      2.19 o 
   5  -5   6        0.38        1.03      5.48 o 
   6  -5   6        5.13        7.21      6.53 o 
  -7  -4   6        4.65        3.77      4.64 o 
  -6  -4   6        0.01        2.74      3.83 o 
  -5  -4   6       48.57       44.61      3.63 o 
  -4  -4   6       16.19       14.58      2.85 o 
  -3  -4   6      104.87      105.30      2.82 o 
  -2  -4   6      154.38      162.57      4.37 o 
  -1  -4   6        3.16        3.63      1.45 o 
   0  -4   6        0.00        1.57      1.45 o 
   1  -4   6      119.96      117.72      4.05 o 
   2  -4   6       40.50       33.72      2.64 o 
   3  -4   6       13.77       12.75      2.34 o 
   4  -4   6        0.04        1.54      1.62 o 
   5  -4   6        0.60        0.21      2.29 o 
   6  -4   6       14.19       12.73      6.35 o 
  -7  -3   6        3.32        2.81      3.63 o 
  -6  -3   6        0.65        2.15      3.35 o 
  -5  -3   6       78.79       69.36      4.51 o 
  -4  -3   6        1.97        3.53      2.01 o 
  -3  -3   6      331.01      337.52      4.34 o 
  -2  -3   6       80.74       85.79      2.46 o 
  -1  -3   6      240.97      244.57      3.40 o 
   0  -3   6        2.99        3.21      1.37 o 
   1  -3   6      196.66      197.98      4.40 o 
   2  -3   6      102.39      111.23      3.74 o 
   3  -3   6        0.50        0.60      3.84 o 
   4  -3   6        0.28        0.09      1.22 o 
   5  -3   6        1.01        1.27      1.91 o 
   6  -3   6        1.73        2.06      2.37 o 
   7  -3   6        1.80        1.47      5.73 o 
  -7  -2   6        0.68        0.46      3.46 o 
  -6  -2   6       20.45       16.21      4.36 o 
  -5  -2   6      145.60      151.40      5.83 o 
  -4  -2   6      295.56      293.61      4.84 o 
  -3  -2   6       59.09       56.23      2.57 o 
  -2  -2   6      291.23      306.22      4.46 o 
  -1  -2   6        5.09        3.12      1.46 o 
   0  -2   6       21.42       20.98      1.80 o 
   1  -2   6      571.26      543.01     42.43 o 
   2  -2   6       53.11       57.42      3.33 o 
   3  -2   6        0.38        0.44      2.52 o 
   4  -2   6        0.93        1.45      4.00 o 
   5  -2   6       21.51       20.72      1.85 o 
   6  -2   6        3.43        4.13      1.79 o 
   7  -2   6        3.41        5.68      5.48 o 
   8  -2   6        3.93        2.47      6.03 o 
  -7  -1   6        0.15        2.06      3.43 o 
  -6  -1   6        0.62        0.44      3.20 o 
  -5  -1   6       18.96       25.50      3.54 o 
  -4  -1   6       28.06       38.93      3.67 o 
  -3  -1   6      118.27      116.59      3.16 o 
  -2  -1   6      183.66      185.37      4.24 o 
  -1  -1   6       41.22       44.87      1.72 o 
   0  -1   6      484.37      535.64      7.85 o 
   1  -1   6       45.82       47.04      1.46 o 
   2  -1   6       12.38       14.38      3.16 o 
   3  -1   6       23.93       29.62      2.98 o 
   4  -1   6        2.03        1.45      0.56 o 
   5  -1   6        0.01       -0.65      1.47 o 
   6  -1   6       10.02       11.18      3.74 o 
   7  -1   6        1.24        1.61      5.09 o 
   8  -1   6        0.52        3.65      5.17 o 
  -6   0   6        3.19        2.48      3.29 o 
  -5   0   6        0.00        0.67      2.91 o 
  -4   0   6      444.27      457.53     19.10 o 
  -3   0   6      384.49      370.38      8.87 o 
  -2   0   6       77.95       74.34      2.06 o 
  -1   0   6        7.05        6.71      1.11 o 
   0   0   6      493.41      509.61      9.05 o 
   1   0   6      799.36      874.11     11.57 o 
   2   0   6       98.74       93.46      5.94 o 
   3   0   6        0.13        0.02      0.45 o 
   4   0   6       31.37       32.57      2.87 o 
   5   0   6       23.87       23.31      2.10 o 
   6   0   6        1.23        0.05      2.02 o 
   7   0   6        0.78        0.84      2.05 o 
   8   0   6        2.09        3.29      5.39 o 
  -6   1   6        0.00       -0.87      3.05 o 
  -5   1   6       13.18        8.89      2.96 o 
  -4   1   6      139.16      149.34      4.93 o 
  -3   1   6        0.70        1.28      2.30 o 
  -2   1   6       14.89       12.44      1.56 o 
  -1   1   6       30.49       29.02      1.34 o 
   0   1   6       70.04       87.49      2.25 o 
   1   1   6       59.93       60.12      1.76 o 
   2   1   6      507.23      503.49      9.49 o 
   3   1   6       71.91       73.12      3.44 o 
   4   1   6        6.53        7.98      1.58 o 
   5   1   6        0.03        0.15      1.88 o 
   6   1   6        4.45        5.02      2.23 o 
   7   1   6        2.41        2.40      2.16 o 
   8   1   6        1.46        1.05      4.89 o 
   9   1   6        1.07        3.83      4.40 o 
  -5   2   6       42.54       39.14      6.94 o 
  -4   2   6      105.75      101.38      9.98 o 
  -3   2   6       76.92       68.44      4.66 o 
  -2   2   6       22.59       22.44      1.73 o 
  -1   2   6        0.08       -0.49      1.98 o 
   0   2   6        3.14        2.58      2.06 o 
   1   2   6        0.77        0.13      0.90 o 
   2   2   6       18.40       16.63      2.09 o 
   3   2   6      112.33      125.13      6.88 o 
   4   2   6        0.01        2.00      2.63 o 
   5   2   6        4.36        3.16      1.98 o 
   6   2   6       10.02        9.42      2.41 o 
   7   2   6        2.68        1.29      2.38 o 
   8   2   6        0.13       -0.35      4.49 o 
   9   2   6        0.86        5.37      4.74 o 
  -5   3   6        1.04        4.44      6.07 o 
  -4   3   6       11.75       10.21      2.45 o 
  -3   3   6       11.79        9.42      1.81 o 
  -2   3   6       73.00       41.86     13.35 o 
  -1   3   6      371.56      366.05     11.14 o 
   0   3   6       37.98       37.89      2.61 o 
   1   3   6       71.89       74.40      5.13 o 
   2   3   6      512.78      529.10     10.70 o 
   3   3   6      100.80       94.01      5.00 o 
   4   3   6        1.14        1.55      2.94 o 
   5   3   6        7.24        4.36      2.99 o 
   6   3   6        6.05        6.54      3.24 o 
   7   3   6        4.27        5.12      2.57 o 
   8   3   6        5.74        8.06      4.13 o 
   9   3   6       21.05       26.78      4.02 o 
  -4   4   6        1.48       -3.81      5.92 o 
  -3   4   6        1.47        2.08      2.25 o 
  -2   4   6        0.33       -1.28      5.04 o 
  -1   4   6       38.62       38.91      5.86 o 
   0   4   6        6.96        8.11      2.96 o 
   1   4   6       12.62       12.92      2.72 o 
   2   4   6      104.01       99.71      2.22 o 
   3   4   6       34.62       30.25      2.33 o 
   4   4   6       60.43       62.70      5.51 o 
   5   4   6       16.76       21.00      2.51 o 
   6   4   6        5.23        6.76      2.45 o 
   7   4   6        2.06        1.82      2.76 o 
   8   4   6        7.68        4.52      2.87 o 
   9   4   6        0.29        1.22      2.99 o 
  -4   5   6        0.38       -4.42      6.57 o 
  -3   5   6        0.00       -3.20      5.94 o 
  -2   5   6        1.53        0.52      5.44 o 
  -1   5   6       34.16       34.26      5.78 o 
   0   5   6       16.41       11.71      5.12 o 
   1   5   6       50.46       48.36      3.87 o 
   2   5   6        3.60        4.47      1.43 o 
   3   5   6        5.33        5.32      1.58 o 
   4   5   6      173.30      184.94      4.43 o 
   5   5   6        0.07       -0.10      2.23 o 
   6   5   6        9.99        9.01      2.46 o 
   7   5   6       19.74       13.49      4.67 o 
   8   5   6       24.25       27.67      5.61 o 
   9   5   6        2.19        0.48      5.03 o 
  -3   6   6        0.62        2.25      6.54 o 
  -2   6   6       10.55        6.50      5.39 o 
  -1   6   6        0.32        0.00      5.23 o 
   0   6   6       28.10       29.25      5.83 o 
   1   6   6        4.48        4.93      4.57 o 
   2   6   6        0.55       -0.24      2.65 o 
   3   6   6       33.58       30.10      2.03 o 
   4   6   6       13.29       11.55      1.98 o 
   5   6   6       66.50       60.83      4.99 o 
   6   6   6       12.94       10.71      2.15 o 
   7   6   6       21.83       19.97      2.54 o 
   8   6   6        1.10        0.85      2.14 o 
   9   6   6        1.07        3.90      4.98 o 
  -2   7   6        4.92        2.80      5.95 o 
  -1   7   6        0.06       -1.60      5.25 o 
   0   7   6        0.46       -1.30      5.24 o 
   1   7   6        0.05        1.20      4.84 o 
   2   7   6        8.82        9.41      4.56 o 
   3   7   6        2.60        2.37      1.52 o 
   4   7   6        3.78        2.09      1.74 o 
   5   7   6       14.86       13.06      3.31 o 
   6   7   6       13.08       13.91      2.09 o 
   7   7   6       17.78       12.24      4.55 o 
   8   7   6       14.60       16.20      5.31 o 
   9   7   6        4.47        4.62      4.71 o 
  -1   8   6        5.94        3.24      5.57 o 
   0   8   6        2.94        3.96      5.48 o 
   1   8   6        5.21        4.48      5.56 o 
   2   8   6       62.46       59.64      7.27 o 
   3   8   6        1.43        1.28      1.78 o 
   4   8   6        7.24        5.67      1.87 o 
   5   8   6        4.99        5.00      2.10 o 
   6   8   6        2.81        2.33      3.27 o 
   7   8   6        0.17       -0.28      3.77 o 
   8   8   6        0.01       -0.96      4.54 o 
   9   8   6        0.61        3.09      4.22 o 
   1   9   6       47.26       60.36      8.33 o 
   2   9   6        0.30        0.74      5.51 o 
   3   9   6       29.19       29.08      6.59 o 
   4   9   6       10.16        9.17      3.15 o 
   5   9   6       13.71       17.39      2.96 o 
   6   9   6        3.21        0.76      3.30 o 
   7   9   6        0.23        2.44      4.05 o 
   8   9   6        3.33        3.08      4.52 o 
   3  10   6       10.21        7.84      6.03 o 
   4  10   6       10.02        7.87      5.95 o 
   5  10   6       33.32       39.91      3.78 o 
   6  10   6        0.06        2.83      3.20 o 
   7  10   6        1.49        1.88      3.74 o 
  -4  -9   7        0.25        3.80      3.23 o 
  -3  -9   7       20.79       22.68      3.93 o 
  -2  -9   7       18.23       12.74      5.08 o 
  -1  -9   7       36.69       39.01      6.31 o 
   0  -9   7        0.01        0.76      5.71 o 
  -5  -8   7        0.01        1.01      2.98 o 
  -4  -8   7       24.16       23.08      3.69 o 
  -3  -8   7       77.51       73.37      6.71 o 
  -2  -8   7      131.15      140.13     14.04 o 
  -1  -8   7        3.09        1.84      5.08 o 
   0  -8   7       16.38       19.68      3.04 o 
   1  -8   7        9.75       11.51      5.81 o 
   2  -8   7        3.81       -0.33      5.81 o 
  -6  -7   7        4.55        8.05      4.79 o 
  -5  -7   7        2.30        1.85      4.57 o 
  -4  -7   7        0.71       -0.07      2.92 o 
  -3  -7   7        0.14       -1.25      2.98 o 
  -2  -7   7        0.16        2.37      2.42 o 
  -1  -7   7       74.28       76.62      7.09 o 
   0  -7   7        0.79       -1.18      2.45 o 
   1  -7   7        4.94        3.63      2.25 o 
   2  -7   7       31.95       33.51      6.84 o 
   3  -7   7        2.95        5.03      5.52 o 
  -6  -6   7        0.29       -0.45      4.24 o 
  -5  -6   7        5.96        6.84      4.07 o 
  -4  -6   7        0.84       -0.40      2.95 o 
  -3  -6   7        2.48        1.65      2.92 o 
  -2  -6   7      468.25      469.57     10.09 o 
  -1  -6   7      106.27      105.61      3.78 o 
   0  -6   7       37.52       35.11      2.89 o 
   1  -6   7        0.92        0.51      1.26 o 
   2  -6   7        2.20        2.49      1.57 o 
   3  -6   7      137.33      121.00      9.24 o 
   4  -6   7        0.38        3.27      5.68 o 
  -6  -5   7        4.28        4.13      4.46 o 
  -5  -5   7        4.91        4.81      3.85 o 
  -4  -5   7        1.62        1.47      2.81 o 
  -3  -5   7      153.56      147.93      3.82 o 
  -2  -5   7       97.99       94.78      4.02 o 
  -1  -5   7        0.00        1.02      2.13 o 
   0  -5   7        5.40        3.83      2.23 o 
   1  -5   7       10.19        7.58      1.23 o 
   2  -5   7      110.46       90.72      3.35 o 
   3  -5   7        0.06       -0.54      1.91 o 
   4  -5   7        0.44        4.00      5.50 o 
   5  -5   7        4.61        6.52      5.81 o 
  -7  -4   7        1.85        0.91      4.87 o 
  -6  -4   7        0.05       -0.87      4.39 o 
  -5  -4   7       22.20       24.86      4.77 o 
  -4  -4   7        0.13       -1.03      3.72 o 
  -3  -4   7       59.55       55.65      2.88 o 
  -2  -4   7      368.67      376.68      5.24 o 
  -1  -4   7        0.00        0.40      1.56 o 
   0  -4   7       80.66       78.27      2.81 o 
   1  -4   7       24.84       20.81      3.65 o 
   2  -4   7       39.88       35.70      5.79 o 
   3  -4   7       32.02       27.39      5.47 o 
   4  -4   7        8.78        9.76      4.92 o 
   5  -4   7       31.61       26.38      5.89 o 
   6  -4   7        0.00        1.07      5.68 o 
  -6  -3   7        1.95        3.26      3.32 o 
  -5  -3   7       42.98       46.92      4.18 o 
  -4  -3   7       25.15       28.55      3.61 o 
  -3  -3   7       77.96       80.72      2.55 o 
  -2  -3   7        1.31        0.98      1.63 o 
  -1  -3   7      113.92      113.30      2.71 o 
   0  -3   7      100.67       95.94      3.50 o 
   1  -3   7      241.15      249.16      5.15 o 
   2  -3   7       26.85       28.48      5.12 o 
   3  -3   7        0.11       -0.43      4.67 o 
   4  -3   7       41.84       37.37      5.90 o 
   5  -3   7        1.82        3.23      4.77 o 
   6  -3   7       17.25       16.79      5.92 o 
   7  -3   7        3.94        1.12      5.96 o 
  -6  -2   7        0.69        2.79      3.25 o 
  -5  -2   7       19.75       23.66      3.62 o 
  -4  -2   7       83.40       91.18      3.76 o 
  -3  -2   7      200.70      210.78      6.92 o 
  -2  -2   7       10.35       10.84      1.77 o 
  -1  -2   7      130.92      142.48      4.66 o 
   0  -2   7        2.46        1.84      1.26 o 
   1  -2   7        2.59        2.44      1.01 o 
   2  -2   7       66.44       67.91      3.18 o 
   3  -2   7        2.13        0.66      4.18 o 
   4  -2   7        1.43        4.22      4.79 o 
   5  -2   7       31.30       21.48      5.80 o 
   6  -2   7        9.23       10.57      5.30 o 
   7  -2   7        0.03        0.49      5.26 o 
  -6  -1   7        3.79        3.47      3.20 o 
  -5  -1   7       28.14       25.93      5.09 o 
  -4  -1   7      152.85      167.62      6.82 o 
  -3  -1   7      302.45      322.91      6.87 o 
  -2  -1   7      104.31      110.14      3.07 o 
  -1  -1   7       86.16       92.89      2.72 o 
   0  -1   7      138.76      145.32      2.93 o 
   1  -1   7       74.23       71.36      1.83 o 
   2  -1   7        0.00        1.09      2.38 o 
   3  -1   7        4.25        4.86      2.70 o 
   4  -1   7        0.00       -2.46      4.28 o 
   5  -1   7        3.68        0.40      2.55 o 
   6  -1   7        0.47        0.57      1.38 o 
   7  -1   7       10.51       13.41      5.54 o 
   8  -1   7        6.71        7.29      5.40 o 
  -6   0   7        1.35        3.31      3.07 o 
  -5   0   7       24.99       22.66      3.42 o 
  -4   0   7        1.68        2.22      2.68 o 
  -3   0   7      178.37      186.23      5.31 o 
  -2   0   7      108.02      108.19      2.72 o 
  -1   0   7        4.82        4.34      1.26 o 
   0   0   7      166.83      168.34      3.12 o 
   1   0   7      234.10      247.50      3.20 o 
   2   0   7        0.74        0.30      1.26 o 
   3   0   7        5.32        4.29      0.72 o 
   4   0   7        4.02        2.94      0.48 o 
   5   0   7        3.63        3.39      1.33 o 
   6   0   7        4.65        5.78      1.67 o 
   7   0   7       36.97       39.48      6.35 o 
   8   0   7        0.58        0.05      5.45 o 
  -5   1   7        2.13        1.49      2.67 o 
  -4   1   7       48.34       50.63      3.41 o 
  -3   1   7      584.09      575.11     24.46 o 
  -2   1   7       23.88       21.72      2.32 o 
  -1   1   7        3.41        2.60      1.39 o 
   0   1   7       96.03      105.61      2.46 o 
   1   1   7        0.73        0.88      1.18 o 
   2   1   7       78.35       74.53      2.65 o 
   3   1   7       27.75       27.97      1.85 o 
   4   1   7       43.22       47.17      2.95 o 
   5   1   7        5.37        4.76      1.69 o 
   6   1   7        1.90        3.48      2.08 o 
   7   1   7        0.10       -0.39      2.16 o 
   8   1   7       40.46       39.49      6.46 o 
   9   1   7       11.25       10.10      5.63 o 
  -5   2   7       30.84       29.07      7.29 o 
  -4   2   7        0.17       -0.11      2.19 o 
  -3   2   7        1.89        0.57      1.79 o 
  -2   2   7        1.03        4.93      1.89 o 
  -1   2   7      366.38      371.22     19.37 o 
   0   2   7       80.90       87.18      3.29 o 
   1   2   7       56.62       52.68      1.79 o 
   2   2   7      115.94      123.00      4.52 o 
   3   2   7       39.29       43.75      2.34 o 
   4   2   7        1.45        0.46      1.63 o 
   5   2   7        1.09        1.78      2.69 o 
   6   2   7        1.13        0.92      2.29 o 
   7   2   7       23.64       23.59      2.77 o 
   8   2   7        7.26        9.70      4.94 o 
   9   2   7        0.12       -2.22      4.95 o 
  -4   3   7       43.69       50.74      7.77 o 
  -3   3   7       30.45       23.11      6.56 o 
  -2   3   7        1.87        1.77      5.23 o 
  -1   3   7      182.09      172.09      9.00 o 
   0   3   7       93.57       92.87      4.40 o 
   1   3   7      181.58      179.15      4.34 o 
   2   3   7      290.05      311.24      6.69 o 
   3   3   7      293.24      291.10      6.36 o 
   4   3   7       38.33       37.34      3.33 o 
   5   3   7        0.05        1.14      2.42 o 
   6   3   7        1.32        2.48      1.96 o 
   7   3   7       10.61       14.25      4.40 o 
   8   3   7       15.91       14.46      4.51 o 
   9   3   7        7.06        9.38      4.67 o 
  -4   4   7        0.56       -1.21      6.38 o 
  -3   4   7        0.00       -2.84      5.97 o 
  -2   4   7       51.68       57.04      7.05 o 
  -1   4   7      106.06      102.59      7.65 o 
   0   4   7       20.81       16.22      4.81 o 
   1   4   7        6.36        4.21      2.98 o 
   2   4   7       53.60       46.68      4.24 o 
   3   4   7        6.33        7.12      1.62 o 
   4   4   7       17.70       19.46      2.13 o 
   5   4   7        0.01        1.83      2.40 o 
   6   4   7       32.51       37.01      2.60 o 
   7   4   7       26.59       26.44      2.54 o 
   8   4   7        0.28        0.54      2.90 o 
   9   4   7        1.48        3.78      3.14 o 
  -3   5   7        2.69        1.59      6.37 o 
  -2   5   7        1.50        4.77      5.99 o 
  -1   5   7       18.46       17.13      5.75 o 
   0   5   7       14.43       12.23      5.05 o 
   1   5   7       26.15       22.48      5.67 o 
   2   5   7       95.45       96.50      7.99 o 
   3   5   7      143.59      149.27      3.80 o 
   4   5   7        0.07        0.09      1.90 o 
   5   5   7       16.51       16.87      3.02 o 
   6   5   7       10.17        6.74      2.43 o 
   7   5   7       21.62       18.29      4.96 o 
   8   5   7       28.90       30.61      3.36 o 
   9   5   7        1.29        1.78      2.87 o 
  -2   6   7        1.33       -0.21      6.35 o 
  -1   6   7        2.23        5.65      5.55 o 
   0   6   7       19.93       23.53      6.51 o 
   1   6   7      253.44      274.92     11.45 o 
   2   6   7      248.47      263.01     10.70 o 
   3   6   7       70.21       74.76      3.95 o 
   4   6   7       19.27       20.44      2.33 o 
   5   6   7        1.81        2.74      2.06 o 
   6   6   7       18.89       18.58      2.65 o 
   7   6   7       32.60       32.61      3.12 o 
   8   6   7       13.28       13.83      5.37 o 
   9   6   7        0.82        0.05      4.71 o 
  -1   7   7        1.01        1.22      5.86 o 
   0   7   7        1.66        4.05      6.13 o 
   1   7   7       59.74       61.60      8.01 o 
   2   7   7       59.24       77.02      7.44 o 
   3   7   7      194.42      182.56     13.85 o 
   4   7   7        8.96        8.51      1.82 o 
   5   7   7        1.68        1.35      1.78 o 
   6   7   7        3.54        1.59      2.12 o 
   7   7   7        4.14        3.57      3.95 o 
   8   7   7        2.48        5.96      4.91 o 
   9   7   7        4.89       10.75      4.87 o 
   0   8   7        0.00       -6.07      6.07 o 
   1   8   7       37.62       34.23      7.34 o 
   2   8   7      131.54      127.61      9.53 o 
   3   8   7       34.84       42.06      6.80 o 
   4   8   7        0.07        0.51      1.86 o 
   5   8   7       28.52       27.14      2.48 o 
   6   8   7       45.13       45.47      4.68 o 
   7   8   7        0.18       -0.67      3.42 o 
   8   8   7        5.57        3.97      4.36 o 
   2   9   7        1.68        5.41      6.14 o 
   3   9   7        4.08        4.87      5.77 o 
   4   9   7       61.70       64.05      7.82 o 
   5   9   7        0.86        1.12      2.38 o 
   6   9   7        3.60        3.06      2.80 o 
   7   9   7        1.96        1.53      3.63 o 
   8   9   7        0.96        0.75      4.26 o 
   4  10   7       13.45       10.38      6.24 o 
   5  10   7        4.41        1.49      6.25 o 
   6  10   7        0.36        0.05      5.88 o 
  -2  -9   8        0.52       -2.86      5.21 o 
  -1  -9   8       36.51       38.48      6.46 o 
  -4  -8   8        0.09        0.21      2.91 o 
  -3  -8   8        1.06        0.40      3.16 o 
  -2  -8   8       11.47       13.73      3.88 o 
  -1  -8   8       21.70       17.00      5.87 o 
   0  -8   8       20.89       17.22      5.71 o 
   1  -8   8       19.25       22.08      6.77 o 
  -5  -7   8        9.27       12.38      4.86 o 
  -4  -7   8       12.93       11.49      3.35 o 
  -3  -7   8        9.93       11.63      3.64 o 
  -2  -7   8       19.33       25.23      5.87 o 
  -1  -7   8      101.72       99.31      8.19 o 
   0  -7   8       21.80       16.98      5.92 o 
   1  -7   8        0.49       -1.33      5.64 o 
   2  -7   8        0.89       -0.74      5.82 o 
   3  -7   8        0.03        1.70      6.30 o 
  -6  -6   8        8.44        8.99      4.40 o 
  -5  -6   8        0.07       -0.78      3.98 o 
  -4  -6   8        6.06        6.76      3.13 o 
  -3  -6   8       12.28       16.35      3.52 o 
  -2  -6   8        2.62        3.19      2.40 o 
  -1  -6   8      153.50      160.76      5.32 o 
   0  -6   8        8.57       11.29      2.49 o 
   1  -6   8        0.58       -0.75      1.43 o 
   2  -6   8        0.87        1.73      5.36 o 
   3  -6   8        0.36        2.69      5.81 o 
   4  -6   8        4.16       -1.24      6.34 o 
  -6  -5   8        0.61        8.00      4.80 o 
  -5  -5   8       20.47       19.23      5.16 o 
  -4  -5   8       38.89       42.10      4.06 o 
  -3  -5   8        0.55       -0.82      2.94 o 
  -2  -5   8      124.04      132.38      4.65 o 
  -1  -5   8      255.94      254.38      7.68 o 
   0  -5   8      163.84      151.56      4.36 o 
   1  -5   8        0.02       -0.14      0.79 o 
   2  -5   8        6.24        3.61      5.17 o 
   3  -5   8        9.41       10.43      6.00 o 
   4  -5   8        0.50        2.00      5.56 o 
   5  -5   8        3.27       -2.07      6.22 o 
  -6  -4   8       30.87       38.93      6.09 o 
  -5  -4   8        2.12        5.40      4.08 o 
  -4  -4   8        0.42       -0.11      4.07 o 
  -3  -4   8      174.34      170.11      6.07 o 
  -2  -4   8        0.00        0.30      2.44 o 
  -1  -4   8       76.91       79.05      3.36 o 
   0  -4   8        0.00       -0.85      2.17 o 
   1  -4   8       38.83       33.67      6.03 o 
   2  -4   8       84.41       89.45      7.51 o 
   3  -4   8        1.31        2.32      5.13 o 
   4  -4   8        9.61       10.24      5.99 o 
   5  -4   8        2.95       -1.81      5.96 o 
   6  -4   8        4.84        1.29      6.23 o 
  -6  -3   8       17.19       27.98      3.93 o 
  -5  -3   8        0.15       -0.06      3.29 o 
  -4  -3   8       33.13       30.71      3.66 o 
  -3  -3   8        3.97        2.82      2.49 o 
  -2  -3   8      138.24      131.43      3.52 o 
  -1  -3   8       45.38       45.54      2.48 o 
   0  -3   8        9.38        8.50      1.88 o 
   1  -3   8        5.60        5.74      1.32 o 
   2  -3   8      149.99      153.04      8.41 o 
   3  -3   8        1.59        3.47      4.78 o 
   4  -3   8       10.50        9.00      5.22 o 
   5  -3   8      111.54      106.82      8.93 o 
   6  -3   8        1.35        1.79      5.76 o 
  -6  -2   8        0.81        0.59      3.24 o 
  -5  -2   8       16.50       15.78      3.59 o 
  -4  -2   8        5.52        7.37      2.44 o 
  -3  -2   8      248.11      256.68      5.21 o 
  -2  -2   8        3.51        2.18      1.73 o 
  -1  -2   8        0.31        0.58      1.58 o 
   0  -2   8       14.94       13.76      1.60 o 
   1  -2   8      251.64      237.48      5.06 o 
   2  -2   8       31.23       34.62      3.52 o 
   3  -2   8       47.11       54.07      6.39 o 
   4  -2   8       13.10       12.02      5.32 o 
   5  -2   8        2.87       -0.68      5.21 o 
   6  -2   8        3.54        2.71      5.53 o 
   7  -2   8        9.97       12.04      6.22 o 
  -5  -1   8        5.98        4.00      3.02 o 
  -4  -1   8       23.28       16.03      3.16 o 
  -3  -1   8        5.17        3.86      2.07 o 
  -2  -1   8       14.84       16.66      2.35 o 
  -1  -1   8       34.68       32.91      2.46 o 
   0  -1   8        0.37        0.46      2.25 o 
   1  -1   8       11.94       13.25      1.43 o 
   2  -1   8       93.19       92.20      6.55 o 
   3  -1   8      142.55      145.51      8.14 o 
   4  -1   8        5.33        9.75      5.08 o 
   5  -1   8       38.40       34.14      6.02 o 
   6  -1   8       11.91       14.80      5.49 o 
   7  -1   8       12.36       13.28      5.88 o 
   8  -1   8        9.65        4.20      5.91 o 
  -5   0   8        4.00        4.20      2.84 o 
  -4   0   8        2.50        2.47      2.64 o 
  -3   0   8       18.25       16.55      2.70 o 
  -2   0   8       61.07       59.28      3.35 o 
  -1   0   8       36.89       37.37      2.18 o 
   0   0   8        2.39        4.49      1.64 o 
   1   0   8       20.02       21.64      1.73 o 
   2   0   8       13.57       11.50      1.74 o 
   3   0   8       80.09       77.21      4.46 o 
   4   0   8        7.14        9.85      4.85 o 
   5   0   8       32.92       30.44      5.78 o 
   6   0   8        7.27        8.03      1.81 o 
   7   0   8       14.96       14.97      5.52 o 
   8   0   8        0.31        4.18      5.40 o 
  -5   1   8        3.11        4.20      6.88 o 
  -4   1   8        2.90        3.71      2.47 o 
  -3   1   8        3.11        4.89      2.14 o 
  -2   1   8      123.39      123.44      5.38 o 
  -1   1   8       44.57       42.80      2.31 o 
   0   1   8        0.03        0.25      1.35 o 
   1   1   8        1.46        0.69      1.37 o 
   2   1   8        0.07        0.43      1.76 o 
   3   1   8        0.82        1.94      1.64 o 
   4   1   8      248.29      246.97      3.94 o 
   5   1   8      108.13      106.20      2.39 o 
   6   1   8        0.37        1.84      1.59 o 
   7   1   8        1.75        2.25      4.90 o 
   8   1   8        4.84        2.12      5.07 o 
  -4   2   8        1.18        4.09      5.92 o 
  -3   2   8        3.88       -1.05      5.46 o 
  -2   2   8        1.18       -0.71      5.10 o 
  -1   2   8       88.54       96.53      7.23 o 
   0   2   8      168.75      162.50      9.00 o 
   1   2   8        1.08        1.32      1.24 o 
   2   2   8       26.43       27.91      2.10 o 
   3   2   8       67.61       65.62      4.38 o 
   4   2   8      325.53      331.51      5.15 o 
   5   2   8       12.01       12.33      2.34 o 
   6   2   8       40.32       42.16      2.91 o 
   7   2   8       19.66       18.94      2.77 o 
   8   2   8        9.34       10.66      4.94 o 
   9   2   8        0.79       -1.35      5.32 o 
  -4   3   8       22.88       27.53      7.51 o 
  -3   3   8        0.37        0.19      5.88 o 
  -2   3   8       12.57       15.10      5.70 o 
  -1   3   8      193.20      183.15      9.52 o 
   0   3   8       28.29       21.53      5.28 o 
   1   3   8        9.72       11.01      4.27 o 
   2   3   8       14.18       13.81      1.43 o 
   3   3   8      196.62      198.84      5.93 o 
   4   3   8       80.25       75.75      4.38 o 
   5   3   8      112.35      120.70      4.87 o 
   6   3   8       75.47       76.64      4.23 o 
   7   3   8       29.61       31.50      3.15 o 
   8   3   8       13.91       13.56      4.91 o 
   9   3   8        3.30        6.40      5.08 o 
  -3   4   8        0.85        3.52      6.34 o 
  -2   4   8        3.13        1.05      5.60 o 
  -1   4   8      161.84      173.74      9.59 o 
   0   4   8        9.24       11.77      5.56 o 
   1   4   8       14.64       10.53      4.98 o 
   2   4   8       42.59       44.38      5.59 o 
   3   4   8       68.69       63.53      2.40 o 
   4   4   8      171.01      175.06      3.65 o 
   5   4   8       21.76       22.74      2.49 o 
   6   4   8        8.99       10.58      2.92 o 
   7   4   8       91.89       96.19      4.36 o 
   8   4   8        0.32        1.13      3.21 o 
   9   4   8        0.60        2.73      3.30 o 
  -2   5   8        1.28        3.80      6.26 o 
  -1   5   8       15.77        8.91      5.74 o 
   0   5   8       18.19       21.38      5.65 o 
   1   5   8      314.96      327.11     11.92 o 
   2   5   8      116.38      135.80      8.22 o 
   3   5   8      232.36      219.22     10.15 o 
   4   5   8       60.20       59.21      2.81 o 
   5   5   8       12.33       13.24      1.97 o 
   6   5   8       54.01       56.32      2.96 o 
   7   5   8        0.01        1.87      2.11 o 
   8   5   8        1.10        2.42      3.12 o 
   9   5   8        9.28       11.15      3.25 o 
  -1   6   8        0.07        0.64      5.70 o 
   0   6   8       11.48        2.63      5.66 o 
   1   6   8        0.14       -0.29      5.39 o 
   2   6   8       84.31       87.52      7.42 o 
   3   6   8       19.89       17.54      1.64 o 
   4   6   8        6.88        5.63      1.72 o 
   5   6   8        5.06        3.69      1.96 o 
   6   6   8        1.73       -0.10      1.97 o 
   7   6   8        1.20       -0.82      2.72 o 
   8   6   8       23.89       34.19      3.73 o 
   9   6   8       15.56       18.77      5.64 o 
   0   7   8        7.90        5.20      5.86 o 
   1   7   8       48.81       55.93      7.66 o 
   2   7   8       76.61       88.31      8.40 o 
   3   7   8        0.84       -1.04      5.10 o 
   4   7   8        3.86        3.25      1.75 o 
   5   7   8       17.88       16.67      2.25 o 
   6   7   8        8.71        4.42      3.20 o 
   7   7   8        4.08        1.73      3.68 o 
   8   7   8       20.61       25.81      5.50 o 
   1   8   8       39.23       44.87      8.08 o 
   2   8   8        7.34        7.43      6.10 o 
   3   8   8        3.12        3.68      5.20 o 
   4   8   8       24.46       24.31      5.92 o 
   5   8   8        6.74        6.13      2.32 o 
   6   8   8       14.80       18.59      4.06 o 
   7   8   8        0.54        0.61      3.26 o 
   8   8   8        2.50        2.29      4.34 o 
   3   9   8       23.48       27.44      6.77 o 
   4   9   8        5.34       12.76      5.99 o 
   5   9   8        4.64        4.51      5.53 o 
   6   9   8        0.10        1.06      5.37 o 
   7   9   8        1.19       -1.94      3.44 o 
  -3  -8   9        5.70        6.05      3.63 o 
  -2  -8   9       13.66        9.33      6.15 o 
  -1  -8   9      132.55      130.03      9.69 o 
   0  -8   9        2.16        5.13      5.60 o 
  -4  -7   9        1.61        2.21      3.32 o 
  -3  -7   9        0.13       -1.11      3.33 o 
  -2  -7   9      102.47      107.47      6.02 o 
  -1  -7   9        2.82        3.57      5.25 o 
   0  -7   9       11.42        9.27      6.09 o 
   1  -7   9        3.42        1.03      5.59 o 
   2  -7   9        1.07       -3.32      5.99 o 
  -5  -6   9        5.53        5.05      4.38 o 
  -4  -6   9        3.12        3.24      3.07 o 
  -3  -6   9        2.71        4.54      3.23 o 
  -2  -6   9        3.80       -0.52      3.22 o 
  -1  -6   9       20.60       18.90      5.75 o 
   0  -6   9      173.85      181.60     10.39 o 
   1  -6   9        4.34        5.05      5.66 o 
   2  -6   9        6.51        7.10      5.86 o 
   3  -6   9       10.01       12.42      6.29 o 
  -5  -5   9        2.19        0.38      4.66 o 
  -4  -5   9        0.00       -1.22      4.30 o 
  -3  -5   9        6.16        7.64      3.30 o 
  -2  -5   9       36.28       32.18      2.97 o 
  -1  -5   9       26.69       25.08      3.20 o 
   0  -5   9       54.15       56.24      4.97 o 
   1  -5   9        7.21        7.05      5.64 o 
   2  -5   9        2.21        1.99      5.81 o 
   3  -5   9        1.52       -0.62      5.65 o 
   4  -5   9        2.56        4.62      5.85 o 
  -5  -4   9       17.15       16.73      4.76 o 
  -4  -4   9        0.65       -0.22      4.24 o 
  -3  -4   9       12.87       13.12      3.29 o 
  -2  -4   9        3.81        7.14      2.85 o 
  -1  -4   9        1.66        0.01      2.61 o 
   0  -4   9       81.07       79.44      3.35 o 
   1  -4   9        2.83        6.89      5.29 o 
   2  -4   9       95.78       99.76      8.17 o 
   3  -4   9        8.47        7.38      5.22 o 
   4  -4   9        0.09        1.97      5.64 o 
   5  -4   9        3.62       -0.16      6.20 o 
  -5  -3   9        9.44        7.66      3.29 o 
  -4  -3   9        1.87        1.47      3.03 o 
  -3  -3   9        0.37        1.97      2.97 o 
  -2  -3   9       79.75       80.43      3.13 o 
  -1  -3   9        1.53        1.92      3.69 o 
   0  -3   9        5.36        7.07      2.29 o 
   1  -3   9      282.74      227.03     32.64 o 
   2  -3   9       32.43       29.80      6.23 o 
   3  -3   9       36.73       42.55      6.40 o 
   4  -3   9        1.25        0.42      5.42 o 
   5  -3   9       65.44       68.57      7.86 o 
   6  -3   9        1.64       -6.26      6.26 o 
  -5  -2   9        0.75       -0.28      3.45 o 
  -4  -2   9        1.49        0.90      2.95 o 
  -3  -2   9       17.64       20.16      2.58 o 
  -2  -2   9        0.08        0.54      1.84 o 
  -1  -2   9        6.15        7.07      1.83 o 
   0  -2   9        0.03        0.02      1.90 o 
   1  -2   9       85.48       81.46      3.40 o 
   2  -2   9      287.47      289.99     11.32 o 
   3  -2   9       11.98       18.77      5.59 o 
   4  -2   9       15.10       21.13      5.83 o 
   5  -2   9       18.38       15.20      6.09 o 
   6  -2   9       22.25       19.05      6.83 o 
   7  -2   9        0.06        0.40      6.43 o 
  -5  -1   9        0.26       -1.40      5.98 o 
  -4  -1   9       13.17       10.95      3.02 o 
  -3  -1   9        5.11        5.55      2.09 o 
  -2  -1   9       30.68       31.44      2.46 o 
  -1  -1   9       12.72       13.10      2.44 o 
   0  -1   9        3.05        2.81      1.86 o 
   1  -1   9       70.53       71.64      2.25 o 
   2  -1   9        8.35        7.37      1.19 o 
   3  -1   9      136.34      143.95      8.95 o 
   4  -1   9      363.58      388.04     13.01 o 
   5  -1   9      197.28      228.24     11.00 o 
   6  -1   9       20.23       27.52      6.38 o 
   7  -1   9       11.29       12.66      5.76 o 
  -4   0   9        3.45        4.45      5.89 o 
  -3   0   9        3.39        3.18      2.33 o 
  -2   0   9       12.02       10.30      3.01 o 
  -1   0   9        0.05        0.05      2.33 o 
   0   0   9        6.48       10.85      2.69 o 
   1   0   9       11.42       12.95      2.40 o 
   2   0   9       29.31       26.49      2.18 o 
   3   0   9      118.98      104.37      5.53 o 
   4   0   9      414.87      452.62     13.42 o 
   5   0   9       75.34       77.86      7.21 o 
   6   0   9       16.83       14.02      5.80 o 
   7   0   9        0.03        2.02      5.49 o 
   8   0   9        2.92        7.53      5.67 o 
  -4   1   9        0.16       -0.40      6.09 o 
  -3   1   9        2.76        4.87      5.29 o 
  -2   1   9       10.27        6.18      4.71 o 
  -1   1   9       10.78        5.83      1.93 o 
   0   1   9        4.43        2.91      1.55 o 
   1   1   9        4.64        6.26      1.73 o 
   2   1   9       49.53       43.71      6.24 o 
   3   1   9      295.17      310.12     17.51 o 
   4   1   9      327.17      330.26      5.26 o 
   5   1   9      163.43      146.25      2.58 o 
   6   1   9       36.88       33.99      1.91 o 
   7   1   9        4.28        6.75      5.32 o 
   8   1   9        3.52        6.03      5.33 o 
  -4   2   9        6.40        6.05      6.38 o 
  -3   2   9        0.84        2.34      5.73 o 
  -2   2   9        0.23        0.03      5.37 o 
  -1   2   9       17.34       17.57      5.03 o 
   0   2   9        2.71        3.76      1.06 o 
   1   2   9        0.57        0.72      1.29 o 
   2   2   9        5.81        6.08      2.05 o 
   3   2   9      114.33      108.86      7.91 o 
   4   2   9       43.68       42.00      6.10 o 
   5   2   9       50.23       54.81      3.17 o 
   6   2   9        6.58        6.82      1.70 o 
   7   2   9       32.31       36.17      6.10 o 
   8   2   9       12.68       11.16      5.25 o 
  -3   3   9       10.53        9.32      6.47 o 
  -2   3   9        0.01       -2.31      5.44 o 
  -1   3   9        2.18        3.78      5.09 o 
   0   3   9       46.20       51.90      6.21 o 
   1   3   9        0.97       -0.04      3.90 o 
   2   3   9        0.95        3.05      1.42 o 
   3   3   9        8.60       12.34      3.90 o 
   4   3   9      138.44      147.80      8.43 o 
   5   3   9       14.22       21.62      5.30 o 
   6   3   9      142.74      150.58      8.09 o 
   7   3   9       18.97       29.47      5.51 o 
   8   3   9        0.14        0.66      5.26 o 
  -2   4   9        8.90       10.84      6.19 o 
  -1   4   9        4.59        3.89      5.28 o 
   0   4   9        0.71        1.22      4.83 o 
   1   4   9       17.98       19.92      4.75 o 
   2   4   9        0.62        0.62      3.94 o 
   3   4   9      222.23      219.91      4.75 o 
   4   4   9        0.15        1.52      2.91 o 
   5   4   9       14.56       16.64      3.10 o 
   6   4   9       36.13       34.70      5.55 o 
   7   4   9        4.36        2.41      4.21 o 
   8   4   9        0.17       -0.80      4.59 o 
   9   4   9        2.75        5.40      3.61 o 
  -2   5   9        1.13        2.78      6.49 o 
  -1   5   9       15.89       10.27      6.04 o 
   0   5   9        4.48        3.75      5.52 o 
   1   5   9        0.45       -4.74      4.80 o 
   2   5   9        6.50        5.73      4.82 o 
   3   5   9       13.96       13.12      1.16 o 
   4   5   9       36.39       38.64      2.89 o 
   5   5   9        1.23        1.11      1.99 o 
   6   5   9        0.57        0.55      2.17 o 
   7   5   9        0.31        0.62      2.97 o 
   8   5   9       41.52       43.74      4.22 o 
   9   5   9        0.00        4.14      5.05 o 
  -1   6   9        1.33       -1.57      6.83 o 
   0   6   9       10.45       11.06      5.78 o 
   1   6   9       32.08       29.32      6.34 o 
   2   6   9        0.25       -0.95      5.32 o 
   3   6   9       85.40      102.61      7.66 o 
   4   6   9        9.82        7.68      1.82 o 
   5   6   9        2.23        2.23      2.23 o 
   6   6   9        0.34        0.78      2.16 o 
   7   6   9       25.62       26.66      4.89 o 
   8   6   9        2.21        0.86      3.05 o 
   1   7   9        0.39       -4.12      5.61 o 
   2   7   9       21.98       19.51      6.77 o 
   3   7   9       21.02       20.38      5.85 o 
   4   7   9        0.89       -0.61      4.79 o 
   5   7   9        1.56       -0.02      1.95 o 
   6   7   9        0.57        0.27      2.39 o 
   7   7   9        2.55        1.18      3.50 o 
   8   7   9        5.32        7.23      4.63 o 
   2   8   9        0.04       -3.22      6.19 o 
   3   8   9       42.31       42.46      7.22 o 
   4   8   9        1.82        2.09      5.31 o 
   5   8   9        0.20        0.18      5.05 o 
   6   8   9        4.43        5.74      5.22 o 
   7   8   9        0.74        1.75      3.44 o 
  -2  -7  10        1.58        0.67      6.15 o 
  -1  -7  10        0.01        0.17      5.86 o 
   0  -7  10        0.03       -1.08      6.00 o 
   1  -7  10        0.00        1.58      6.12 o 
  -3  -6  10        0.46        2.47      3.43 o 
  -2  -6  10        6.32        3.26      6.03 o 
  -1  -6  10        8.17        9.25      5.74 o 
   0  -6  10        1.88        7.62      5.76 o 
   1  -6  10        9.43        5.82      6.09 o 
   2  -6  10        0.91       -0.68      5.88 o 
   3  -6  10        0.05        2.38      6.17 o 
  -4  -5  10        5.15       -3.39      4.79 o 
  -3  -5  10        5.82        2.48      3.55 o 
  -2  -5  10        2.71        4.09      3.32 o 
  -1  -5  10        8.14        4.85      5.41 o 
   0  -5  10       12.08        6.16      5.59 o 
   1  -5  10       16.35       14.34      6.16 o 
   2  -5  10        5.34        6.75      6.28 o 
   3  -5  10        0.91        3.00      5.60 o 
   4  -5  10        2.12        3.90      6.19 o 
  -4  -4  10        0.28        4.20      4.55 o 
  -3  -4  10        3.43        6.32      3.41 o 
  -2  -4  10        0.43        4.87      3.18 o 
  -1  -4  10        6.94        6.68      2.62 o 
   0  -4  10        3.77        4.68      5.20 o 
   1  -4  10       29.75       30.71      6.17 o 
   2  -4  10       24.16       13.97      6.14 o 
   3  -4  10        3.56        4.46      5.61 o 
   4  -4  10        1.74        3.00      5.89 o 
   5  -4  10       18.56       15.02      7.05 o 
  -4  -3  10        1.44        3.74      3.12 o 
  -3  -3  10        0.01        2.43      2.94 o 
  -2  -3  10        1.86        2.11      2.49 o 
  -1  -3  10       48.19       51.07      3.80 o 
   0  -3  10       10.74       13.50      2.45 o 
   1  -3  10        0.31       -0.16      1.92 o 
   2  -3  10      168.83      166.57      9.75 o 
   3  -3  10        3.90        5.85      5.61 o 
   4  -3  10        4.73        1.29      5.84 o 
   5  -3  10        1.23        4.13      6.18 o 
   6  -3  10       38.08       40.77      8.14 o 
  -4  -2  10        0.15        1.03      2.85 o 
  -3  -2  10        0.02       -0.40      2.77 o 
  -2  -2  10       25.85       22.75      2.88 o 
  -1  -2  10       11.65        9.80      1.95 o 
   0  -2  10        0.29        0.54      1.92 o 
   1  -2  10       25.53       20.85      3.81 o 
   2  -2  10        0.56       -3.46      4.92 o 
   3  -2  10        2.96       11.19      5.62 o 
   4  -2  10       41.45       43.29      7.03 o 
   5  -2  10       66.64       74.12      8.05 o 
   6  -2  10        8.36        6.97      6.96 o 
  -4  -1  10        2.99        8.25      6.21 o 
  -3  -1  10        0.22       -1.52      2.63 o 
  -2  -1  10        3.69        4.30      2.05 o 
  -1  -1  10       18.97       20.40      2.16 o 
   0  -1  10        8.26        7.45      2.11 o 
   1  -1  10        8.24        5.66      1.42 o 
   2  -1  10        3.26        2.98      1.55 o 
   3  -1  10       36.38       34.76      6.18 o 
   4  -1  10        0.93        3.08      5.49 o 
   5  -1  10        3.75        0.90      5.64 o 
   6  -1  10       21.63       29.85      6.79 o 
   7  -1  10        0.69        0.17      5.99 o 
  -4   0  10        0.23        3.98      6.10 o 
  -3   0  10        1.59        0.20      5.36 o 
  -2   0  10        3.93        7.61      5.16 o 
  -1   0  10        4.77        3.21      4.25 o 
   0   0  10      159.06      155.20      4.39 o 
   1   0  10       23.68       25.94      2.85 o 
   2   0  10       15.73       11.88      1.94 o 
   3   0  10       90.39       84.89      2.77 o 
   4   0  10       39.42       40.38      6.74 o 
   5   0  10       60.15       70.97      7.56 o 
   6   0  10        0.13        7.81      5.61 o 
   7   0  10        0.14        0.22      5.82 o 
  -3   1  10        0.16        1.35      5.76 o 
  -2   1  10        0.01        1.56      5.32 o 
  -1   1  10        9.55       15.47      5.09 o 
   0   1  10        7.07        6.98      1.90 o 
   1   1  10       42.29       37.19      2.81 o 
   2   1  10        9.98       11.19      5.44 o 
   3   1  10        4.85        7.53      1.92 o 
   4   1  10       57.29       59.48      3.96 o 
   5   1  10       43.22       37.50      1.24 o 
   6   1  10        0.86       -1.48      5.25 o 
   7   1  10        0.17        2.09      5.25 o 
   8   1  10        0.23       -0.40      5.47 o 
  -3   2  10        0.65       -0.18      5.60 o 
  -2   2  10        0.06        0.08      5.28 o 
  -1   2  10        0.12       -4.31      4.74 o 
   0   2  10       79.92       61.64      6.92 o 
   1   2  10        2.27        1.39      1.30 o 
   2   2  10        0.24       -0.19      1.69 o 
   3   2  10       41.34       50.61      6.51 o 
   4   2  10        3.54        3.62      5.37 o 
   5   2  10       96.52      111.77      4.04 o 
   6   2  10       46.71       46.00      2.85 o 
   7   2  10        0.04        3.56      5.34 o 
   8   2  10        0.07       -3.23      5.35 o 
  -2   3  10        1.55        1.73      5.61 o 
  -1   3  10        8.64        8.58      5.38 o 
   0   3  10        0.88        0.47      4.47 o 
   1   3  10        3.94        2.00      4.31 o 
   2   3  10       69.80       71.27      2.47 o 
   3   3  10        2.63        6.81      2.99 o 
   4   3  10      134.79      138.71      8.43 o 
   5   3  10       26.66       27.77      5.93 o 
   6   3  10        2.41        4.04      4.56 o 
   7   3  10        0.04        0.37      4.61 o 
   8   3  10        2.81       -0.79      5.05 o 
  -1   4  10        0.64        0.91      5.67 o 
   0   4  10        4.19       -0.09      5.07 o 
   1   4  10        4.17        3.88      4.53 o 
   2   4  10        2.48        3.50      4.44 o 
   3   4  10       18.84       16.33      1.38 o 
   4   4  10        0.86        1.63      2.91 o 
   5   4  10        0.18        0.88      2.70 o 
   6   4  10        1.53        2.30      2.63 o 
   7   4  10        7.44        6.00      2.99 o 
   8   4  10        5.32        5.32      5.00 o 
  -1   5  10        7.85        4.87      6.38 o 
   0   5  10        1.07       -0.39      5.47 o 
   1   5  10        0.08       -0.18      4.82 o 
   2   5  10        0.03        0.44      4.39 o 
   3   5  10        5.75        7.37      4.57 o 
   4   5  10        3.68        5.23      2.07 o 
   5   5  10        2.35        0.98      2.01 o 
   6   5  10       14.75       16.20      2.47 o 
   7   5  10       12.59       14.74      2.68 o 
   8   5  10        4.59        4.26      4.13 o 
   0   6  10        0.02        2.68      6.08 o 
   1   6  10        0.60        4.75      5.40 o 
   2   6  10        6.16        6.81      5.38 o 
   3   6  10        1.43        5.33      4.94 o 
   4   6  10        0.00        0.85      4.90 o 
   5   6  10       24.65       25.04      2.70 o 
   6   6  10        2.44        2.36      2.28 o 
   7   6  10        1.09        0.68      2.37 o 
   8   6  10        7.95        4.60      3.40 o 
   2   7  10        8.62        9.97      6.01 o 
   3   7  10        0.04        2.43      5.57 o 
   4   7  10        0.49        0.36      5.22 o 
   5   7  10        0.92        1.98      4.98 o 
   6   7  10        1.23        2.55      4.89 o 
   7   7  10        1.12        0.78      2.70 o 
   4   8  10        0.01        0.99      5.77 o 
   5   8  10        0.32        3.42      5.08 o 
   6   8  10       11.84       10.84      5.50 o 
  -1  -6  11        0.01       -1.79      5.61 o 
   0  -6  11        0.28       -2.77      6.06 o 
   1  -6  11        7.46        6.36      6.09 o 
  -2  -5  11        3.94        2.86      5.93 o 
  -1  -5  11        0.72       -1.24      5.93 o 
   0  -5  11        2.88        2.69      5.67 o 
   1  -5  11        4.12        0.94      5.75 o 
   2  -5  11        0.00        5.52      6.14 o 
   3  -5  11        2.77        3.79      6.84 o 
  -3  -4  11        4.75        2.32      3.76 o 
  -2  -4  11        9.41       12.59      5.88 o 
  -1  -4  11        1.72        3.25      5.84 o 
   0  -4  11        1.10        1.92      5.64 o 
   1  -4  11        1.49        5.31      5.86 o 
   2  -4  11        8.15       16.56      6.45 o 
   3  -4  11        1.61        2.77      5.92 o 
   4  -4  11        0.06        1.72      6.01 o 
  -3  -3  11        0.12        0.80      3.13 o 
  -2  -3  11        0.18       -1.44      5.86 o 
  -1  -3  11        1.40        3.53      5.28 o 
   0  -3  11        6.60       10.81      6.00 o 
   1  -3  11        9.96       11.10      5.99 o 
   2  -3  11        0.06        0.39      5.45 o 
   3  -3  11        1.32       -4.05      5.63 o 
   4  -3  11        8.22       11.59      6.57 o 
   5  -3  11       11.12       10.85      6.87 o 
  -3  -2  11        2.90        5.55      2.83 o 
  -2  -2  11        0.00       -0.33      4.31 o 
  -1  -2  11       13.45       14.57      3.48 o 
   0  -2  11        9.52       15.08      5.85 o 
   1  -2  11        0.89        4.91      5.77 o 
   2  -2  11        5.36       11.44      5.61 o 
   3  -2  11        0.93        2.73      5.74 o 
   4  -2  11        2.33        4.27      6.10 o 
   5  -2  11       55.07       75.13      8.92 o 
   6  -2  11        1.87       -0.66      6.57 o 
  -3  -1  11        2.41        2.58      5.67 o 
  -2  -1  11        1.57       -0.82      5.05 o 
  -1  -1  11        2.75        3.36      3.39 o 
   0  -1  11        0.15        1.54      2.07 o 
   1  -1  11       91.28       82.30      3.29 o 
   2  -1  11        7.38        5.60      5.68 o 
   3  -1  11        4.19        1.59      5.66 o 
   4  -1  11        0.03       -0.69      5.76 o 
   5  -1  11       18.12       23.45      6.74 o 
   6  -1  11        9.45       14.00      6.59 o 
  -3   0  11        3.27        3.35      5.72 o 
  -2   0  11        0.00       -2.00      5.13 o 
  -1   0  11        0.91        2.75      4.42 o 
   0   0  11       13.79        8.85      4.11 o 
   1   0  11       11.41       13.67      2.15 o 
   2   0  11        1.55        0.32      2.65 o 
   3   0  11        6.70        5.62      1.33 o 
   4   0  11       21.63       18.01      6.03 o 
   5   0  11        9.14        4.83      6.08 o 
   6   0  11        0.68        4.05      5.99 o 
   7   0  11        6.46       11.39      6.14 o 
  -2   1  11        0.64        1.98      5.53 o 
  -1   1  11        0.25        2.70      4.76 o 
   0   1  11        1.82        2.69      4.24 o 
   1   1  11       28.93       22.53      2.63 o 
   2   1  11        3.15        1.63      5.26 o 
   3   1  11        3.06        8.66      2.97 o 
   4   1  11       10.20       12.67      1.83 o 
   5   1  11        0.16        0.80      5.40 o 
   6   1  11        1.96        3.02      5.62 o 
   7   1  11        3.85        2.41      6.75 o 
  -2   2  11        0.30        6.67      5.59 o 
  -1   2  11        5.35        6.56      5.24 o 
   0   2  11        1.07        0.77      4.90 o 
   1   2  11        1.24        2.31      4.30 o 
   2   2  11       33.37       28.00      3.80 o 
   3   2  11        0.57        2.27      4.95 o 
   4   2  11        0.15        1.55      2.79 o 
   5   2  11        6.05        0.24      2.05 o 
   6   2  11        0.17        0.74      5.29 o 
   7   2  11        0.52       -1.68      5.36 o 
  -1   3  11        0.59        5.09      5.68 o 
   0   3  11        3.83        2.20      4.76 o 
   1   3  11        3.51        1.04      4.55 o 
   2   3  11        9.96       13.46      4.47 o 
   3   3  11        9.89        9.23      3.20 o 
   4   3  11       21.75       23.63      2.54 o 
   5   3  11        5.77        4.17      5.26 o 
   6   3  11        9.49       10.66      5.81 o 
   7   3  11        2.84        3.44      5.20 o 
   0   4  11        0.10        1.70      5.38 o 
   1   4  11        2.19        5.29      5.10 o 
   2   4  11       10.48        9.39      4.79 o 
   3   4  11        1.62        0.58      4.07 o 
   4   4  11        6.62        5.81      3.19 o 
   5   4  11        0.41       -0.36      2.99 o 
   6   4  11        9.37        9.16      3.08 o 
   7   4  11        1.13        2.17      4.80 o 
   1   5  11        0.11        1.95      5.26 o 
   2   5  11        0.00        4.31      4.49 o 
   3   5  11        0.43        4.97      4.71 o 
   4   5  11        1.20        1.09      4.51 o 
   5   5  11        2.55        2.02      2.16 o 
   6   5  11        2.96        7.81      2.40 o 
   7   5  11        9.28       12.82      2.69 o 
   2   6  11        0.22       -1.91      5.20 o 
   3   6  11        0.81        1.55      5.17 o 
   4   6  11        4.21        4.15      4.81 o 
   5   6  11        1.53       -1.68      4.33 o 
   6   6  11       16.53       20.93      5.36 o 
   7   6  11        0.29       -0.24      2.40 o 
   4   7  11        0.91        2.79      5.66 o 
   5   7  11        1.44        0.34      4.69 o 
  -1  -4  12        0.06        1.34      5.67 o 
   0  -4  12        0.17        2.66      6.22 o 
   1  -4  12        2.46        1.49      6.14 o 
   2  -4  12       11.11        6.44      6.29 o 
   3  -4  12        0.05       -0.98      6.40 o 
  -2  -3  12        1.20        4.10      5.89 o 
  -1  -3  12        0.71       -2.62      6.16 o 
   0  -3  12        0.12       -1.47      5.83 o 
   1  -3  12        0.72        1.49      5.70 o 
   2  -3  12        2.57        1.37      6.05 o 
   3  -3  12        1.39        2.81      5.95 o 
   4  -3  12        1.20       -0.13      6.58 o 
  -2  -2  12        5.29        3.72      4.42 o 
  -1  -2  12        0.92        1.55      3.24 o 
   0  -2  12        0.00        0.86      2.81 o 
   1  -2  12        4.88        0.29      5.69 o 
   2  -2  12        0.94        0.66      5.80 o 
   3  -2  12        0.06        2.04      5.99 o 
   4  -2  12        7.83        8.94      6.48 o 
   5  -2  12        0.36       -1.33      7.13 o 
  -2  -1  12        0.84        0.89      5.04 o 
  -1  -1  12        1.20        2.38      3.61 o 
   0  -1  12        0.79        2.94      3.11 o 
   1  -1  12        1.16        2.19      5.56 o 
   2  -1  12        1.14        1.80      5.92 o 
   3  -1  12        0.13       -3.51      6.07 o 
   4  -1  12        0.05        1.02      6.11 o 
   5  -1  12        0.07        4.08      6.47 o 
  -1   0  12        0.02        3.19      5.03 o 
   0   0  12        1.86        1.09      3.41 o 
   1   0  12        4.18        5.08      3.19 o 
   2   0  12        0.07       -0.03      5.65 o 
   3   0  12        0.08       -0.36      5.78 o 
   4   0  12        0.53       -1.23      5.75 o 
   5   0  12        2.49        2.86      5.79 o 
   6   0  12        2.18       -1.07      6.29 o 
  -1   1  12        2.38        5.50      5.34 o 
   0   1  12        2.04        1.10      3.91 o 
   1   1  12        0.61       -0.50      3.23 o 
   2   1  12        0.61        2.09      3.02 o 
   3   1  12        0.00       -1.03      5.59 o 
   4   1  12        0.68       -1.38      5.67 o 
   5   1  12        0.17       -1.28      5.70 o 
   6   1  12        0.00       -0.52      6.00 o 
   0   2  12        1.65        4.26      4.77 o 
   1   2  12        0.20        2.59      4.43 o 
   2   2  12        3.27        2.25      3.35 o 
   3   2  12        0.39        0.25      2.87 o 
   4   2  12        0.04        0.74      5.55 o 
   5   2  12        1.11        2.97      5.61 o 
   6   2  12        1.98        8.40      6.17 o 
   0   3  12        0.50        4.10      5.55 o 
   1   3  12        0.14       -2.51      4.81 o 
   2   3  12        0.00        0.39      4.73 o 
   3   3  12        1.33       -0.06      3.20 o 
   4   3  12        1.06        4.86      2.90 o 
   5   3  12        1.98        0.11      5.57 o 
   6   3  12        7.66       14.42      5.79 o 
   1   4  12        0.15       -1.41      5.11 o 
   2   4  12        0.86       -2.14      4.88 o 
   3   4  12        0.53        1.94      4.32 o 
   4   4  12        1.46        5.46      3.37 o 
   5   4  12        2.75        3.13      3.23 o 
   6   4  12        0.00       -2.71      5.44 o 
   2   5  12        0.18       -1.65      5.33 o 
   3   5  12        1.77       -1.02      4.87 o 
   4   5  12       11.41       10.87      4.87 o 
   5   5  12        0.31       -0.97      3.32 o 
   6   5  12        3.38        2.15      3.37 o 
   0  -2  13        0.63       -3.52      6.03 o 
   1  -2  13        0.15        1.22      6.05 o 
   2  -2  13        2.18        1.46      6.38 o 
   3  -2  13        0.06        1.59      6.42 o 
   0  -1  13        0.11        1.01      6.29 o 
   1  -1  13        2.69        1.86      6.12 o 
   2  -1  13        0.16       -1.18      6.27 o 
   3  -1  13        0.04       -2.10      6.21 o 
   4  -1  13        0.23        0.50      6.55 o 
   0   0  13        1.44        1.41      3.75 o 
   1   0  13        0.84        4.33      6.45 o 
   2   0  13        1.44        3.13      6.40 o 
   3   0  13        0.62        1.06      6.23 o 
   4   0  13        0.17        0.48      6.80 o 
   1   1  13        1.51        2.02      3.66 o 
   2   1  13        0.03       -2.32      6.67 o 
   3   1  13        0.37        2.59      5.93 o 
   4   1  13        3.07        7.95      6.30 o 
   5   1  13        0.14       -2.78      6.64 o 
   1   2  13        0.01        1.94      4.55 o 
   2   2  13        0.04        0.03      3.57 o 
   3   2  13        0.86        0.51      6.32 o 
   4   2  13        2.65        1.63      5.96 o 
   5   2  13        3.13        6.60      6.02 o 
   2   3  13        0.02        0.88      4.57 o 
   3   3  13        6.18        5.70      3.73 o 
   4   3  13        2.89        2.92      6.13 o 
   5   3  13        0.71       -0.24      6.10 o 
                                                 
